# Supplementary material for: Leaf nutrient content and transcriptomic analyses of endive (Cichorium endivia) stressed by downpour-induced waterlog reveal a gene network regulating kestose and inulin contents
Source: Hortic Res. 2021 May 1;8:92. doi: 10.1038/s41438-021-00513-2 (PMC8087766; doi:10.1038/s41438-021-00513-2)
Supplement: Supplementary file 10 — Table S8 [file 41438_2021_513_MOESM10_ESM.xlsx]

## Sheet: Foglio1
Transcript	geneSymbol	moduleColor	GS.KES	p.GS.KES	MM.turquoise	p.MM.turquoise	MM.blue	p.MM.blue	MM.yellow	p.MM.yellow	MM.black	p.MM.black	MM.green	p.MM.green	MM.brown	p.MM.brown	MM.grey	p.MM.grey	kTotal	kWithin	kOut	kDiff
CICEN001406.1	MYB	black	0.766152	2.02526e-05	0.702657	0.000185035	-0.618427	0.00165861	-0.693409	0.000243775	0.848762	3.07972e-07	0.736341	6.17897e-05	-0.0791066	0.719753	-0.258001	0.234604	83.4933	6.44131	77.0519	-70.6106
CICEN018485.1	GRF	black	0.718112	0.000114021	0.787365	8.2593e-06	-0.729249	7.88669e-05	-0.70934	0.000150647	0.813756	2.32764e-06	0.529108	0.00942991	-0.362041	0.0895823	-0.20196	0.355422	100.354	6.4536	93.9006	-87.447
CICEN009319.1	bHLH	black	0.690305	0.000266812	0.806557	3.35065e-06	-0.685619	0.000305164	-0.743817	4.73752e-05	0.796571	5.42142e-06	0.632956	0.00118888	-0.335592	0.117468	-0.242503	0.264898	107.311	4.94291	102.368	-97.4248
CICEN012998.1	GATA	black	0.670073	0.000468595	0.594876	0.00275307	-0.603607	0.00229193	-0.647478	0.000837972	0.903938	3.37686e-09	0.620201	0.00159389	-0.0679173	0.75815	-0.104931	0.633728	61.142	8.05175	53.0902	-45.0385
CICEN008217.1	ERF	black	0.654517	0.000702714	0.646143	0.000866004	-0.660471	0.000603381	-0.638908	0.00103228	0.879547	3.25211e-08	0.496488	0.0159616	-0.249811	0.250316	-0.19547	0.371414	63.083	7.81944	55.2635	-47.4441
CICEN022576.1	GUN8	black	0.649072	0.000805532	0.674445	0.000416394	-0.635701	0.00111429	-0.614754	0.00179969	0.837842	6.08688e-07	0.639347	0.00102148	-0.124823	0.570392	-0.220358	0.312326	68.5016	6.04771	62.4539	-56.4062
CICEN012272.1	GUN6	black	0.622245	0.00152204	0.569656	0.00454733	-0.492915	0.0168589	-0.503271	0.0143652	0.871926	5.98094e-08	0.587306	0.00321416	-0.056356	0.798411	-0.301676	0.161828	37.2317	6.92226	30.3094	-23.3871
CICEN027158.1	PGLR5	black	0.6014	0.0024018	0.553379	0.00616017	-0.410084	0.0519581	-0.620715	0.00157556	0.846595	3.54002e-07	0.666838	0.00051075	-0.0225112	0.918795	-0.411871	0.0508446	40.3123	5.82015	34.4922	-28.672
CICEN007276.1	SBP	black	0.599816	0.00248341	0.554139	0.00607558	-0.54878	0.00669384	-0.598444	0.00255596	0.948801	5.57474e-12	0.568547	0.00464458	-0.0804909	0.715047	-0.249747	0.250441	50.0846	10.1296	39.955	-29.8255
CICEN016184.1	GRF	black	0.5896	0.00306807	0.544823	0.0071833	-0.588391	0.00314436	-0.47083	0.0233562	0.844771	3.97402e-07	0.469597	0.0237709	-0.129632	0.555512	-0.012988	0.953098	37.3267	5.72068	31.6061	-25.8854
CICEN004878.1	TCP	black	0.564551	0.00500977	0.507449	0.0134485	-0.422997	0.0443222	-0.597265	0.00261971	0.896999	6.80671e-09	0.549441	0.0066148	-0.0910799	0.679383	-0.571722	0.00437061	38.5514	7.97163	30.5797	-22.6081
CICEN010377.1	MYB	black	0.562041	0.00525117	0.474499	0.0221559	-0.346207	0.105607	-0.604766	0.00223594	0.88988	1.32941e-08	0.667994	0.00049533	0.0661525	0.764259	-0.48327	0.0194872	37.0205	6.95906	30.0615	-23.1024
CICEN025175.1	BXL2	black	0.547709	0.00682342	0.430675	0.0402165	-0.288681	0.181579	-0.48198	0.0198623	0.802659	4.05599e-06	0.6912	0.000259982	0.171166	0.434865	-0.340343	0.112046	27.048	4.29855	22.7495	-18.4509
CICEN029155.2	E1314	black	0.547574	0.00683991	0.461731	0.0265592	-0.477665	0.0211606	-0.395628	0.0616745	0.777852	1.24971e-05	0.61985	0.00160653	0.120247	0.584712	0.0152549	0.944923	27.7475	3.69416	24.0533	-20.3592
CICEN001074.1	GRF	black	0.546522	0.00696962	0.589415	0.00307964	-0.51432	0.0120452	-0.593179	0.00285125	0.788892	7.71339e-06	0.491331	0.0172696	-0.197029	0.367535	-0.149935	0.49471	32.8929	4.49194	28.401	-23.9091
CICEN034886.2	MYB	black	0.546482	0.00697454	0.481235	0.0200818	-0.616663	0.00172515	-0.36047	0.0910859	0.641969	0.000958864	0.078566	0.721595	-0.41555	0.0486104	-0.185385	0.397067	21.4082	1.76584	19.6424	-17.8765
CICEN034545.1	GATA	black	0.496406	0.0159817	0.448643	0.031772	-0.506842	0.0135787	-0.547727	0.00682133	0.898536	5.8531e-09	0.52872	0.00949192	-0.0314282	0.886801	-0.073277	0.739683	34.0477	7.25528	26.7925	-19.5372
CICEN011072.1	bHLH	black	0.492722	0.0169085	0.534955	0.00853455	-0.641997	0.000958219	-0.421128	0.0453697	0.744551	4.61333e-05	0.431785	0.0396485	-0.133965	0.542258	0.206567	0.344318	32.2868	3.30165	28.9851	-25.6835
CICEN010377.2	MYB_related	black	0.472441	0.022823	0.392795	0.0637322	-0.458882	0.0276312	-0.447323	0.03234	0.875334	4.57688e-08	0.401971	0.0572528	-0.0391817	0.859118	-0.308227	0.152463	23.4576	7.07009	16.3875	-9.3174
CICEN033138.1	Dof	black	0.462024	0.0264507	0.444574	0.0335485	-0.508503	0.013225	-0.401583	0.0575162	0.755888	3.02594e-05	0.361696	0.0899109	-0.148956	0.497562	-0.0939136	0.669947	18.8518	2.94674	15.9051	-12.9583
CICEN016210.2	BES1	black	0.445018	0.0333509	0.289472	0.180331	-0.147672	0.501319	-0.399263	0.0591095	0.68277	0.000330746	0.386887	0.0681905	-0.0487304	0.825248	-0.601684	0.00238742	11.6663	2.61977	9.04657	-6.42681
CICEN006433.1	GUN11	black	0.438799	0.0362034	0.351616	0.0999129	-0.383224	0.0710722	-0.432655	0.0392079	0.937444	4.34392e-11	0.431896	0.0395923	0.0114752	0.958556	-0.378601	0.07484	24.3056	9.02683	15.2787	-6.25191
CICEN006556.1	PGLR	black	0.410283	0.0518336	0.276125	0.202179	-0.35079	0.100767	-0.360008	0.0915311	0.747017	4.21681e-05	0.484349	0.0191775	0.150362	0.493467	-0.166871	0.446648	12.3215	2.63259	9.68895	-7.05636
CICEN003694.1	ARF	black	0.405969	0.0545944	0.23697	0.276289	-0.247846	0.254185	-0.321934	0.134118	0.760201	2.56226e-05	0.484637	0.0190956	0.224523	0.303032	-0.132749	0.545964	11.1647	3.2302	7.93448	-4.70428
CICEN035094.2	BES1	black	0.405166	0.0551207	0.212832	0.329551	-0.106291	0.629311	-0.380019	0.0736685	0.838489	5.85406e-07	0.46737	0.0245352	0.131334	0.55029	-0.549502	0.00660756	17.94	5.43773	12.5023	-7.06455
CICEN012350.1	C2H2	black	0.379467	0.074123	0.405226	0.0550814	-0.539185	0.00793153	-0.495848	0.0161194	0.662288	0.000575576	0.350644	0.100919	-0.0985321	0.654671	0.123028	0.575992	19.1706	2.10541	17.0651	-14.9597
CICEN013856.1	GLPK	black	0.377281	0.0759425	0.332967	0.120546	-0.0751873	0.733134	-0.46475	0.0254596	0.353735	0.097745	0.388998	0.066571	-0.133739	0.542944	-0.772355	1.57337e-05	12.7655	0.814566	11.9509	-11.1363
CICEN007989.2	MIKC_MADS	black	0.370417	0.0818772	0.364635	0.0871402	-0.245444	0.258965	-0.428626	0.041282	0.740631	5.31107e-05	0.46573	0.0251107	-0.00208538	0.992465	-0.371618	0.0808143	11.7513	2.75591	8.99535	-6.23944
CICEN030693.1	bZIP	black	0.368447	0.0836424	0.328501	0.125914	-0.413291	0.049973	-0.39249	0.0639567	0.860113	1.43056e-07	0.436241	0.0374315	0.010016	0.963822	0.036216	0.869689	20.0221	5.88196	14.1402	-8.25821
CICEN021443.1	PGLR5	black	0.357003	0.0944701	0.250327	0.249306	-0.254021	0.242157	-0.337892	0.114821	0.933384	8.25582e-11	0.435361	0.0378614	0.111139	0.613665	-0.327805	0.126766	19.6736	8.34548	11.3281	-2.98261
CICEN009979.1	bHLH	black	0.356054	0.0954126	0.480916	0.0201765	-0.42242	0.0446436	-0.543725	0.00732422	0.849696	2.89818e-07	0.51458	0.0119946	-0.0800088	0.716685	-0.0278938	0.899464	29.4391	4.92817	24.511	-19.5828
CICEN014420.1	BGAL1	black	0.344031	0.107963	0.190426	0.384122	-0.144781	0.509824	-0.265611	0.220598	0.870021	6.923e-08	0.632327	0.00120654	0.404706	0.0554234	-0.239101	0.271867	20.7583	5.94787	14.8104	-8.86255
CICEN020897.1	AMY6	black	0.314721	0.143564	0.314599	0.143727	-0.129753	0.555142	-0.459634	0.0273448	0.72794	8.24354e-05	0.522781	0.0104847	0.0302595	0.890985	-0.435681	0.0377047	14.6278	2.69733	11.9305	-9.23314
CICEN004929.1	bHLH	black	0.313689	0.144953	0.323887	0.13164	-0.24063	0.26872	-0.417926	0.0472085	0.912212	1.36153e-09	0.603621	0.00229123	0.160019	0.46579	-0.204759	0.348651	25.1551	7.5106	17.6445	-10.1339
CICEN024142.1	CHIT	black	0.297869	0.167451	0.310171	0.14976	-0.25352	0.243119	-0.270611	0.211704	0.737649	5.90206e-05	0.328535	0.125873	-0.048203	0.827111	-0.316498	0.141194	10.2636	2.94899	7.31464	-4.36565
CICEN021167.1	G2-like	black	0.297857	0.167469	0.324118	0.13135	-0.234303	0.28189	-0.348337	0.103337	0.684144	0.000318186	0.51926	0.0111126	0.103194	0.639388	-0.37242	0.0801104	9.27665	1.8908	7.38585	-5.49505
CICEN032012.1	NF-YA	black	0.271128	0.210799	0.293055	0.174754	-0.317505	0.139864	-0.198076	0.364944	0.526207	0.00990211	0.0938932	0.670014	-0.140092	0.52377	0.105632	0.631448	4.56346	0.590745	3.97271	-3.38197
CICEN013088.1	AMY2	black	0.257225	0.236065	0.141473	0.519644	0.0857205	0.697355	-0.292413	0.175745	0.504722	0.0140413	0.463035	0.0260798	0.152919	0.48606	-0.791352	6.9005e-06	13.7668	1.44608	12.3208	-10.8747
CICEN021700.1	MIKC_MADS	black	0.248158	0.253568	0.10749	0.625425	-0.165309	0.450975	-0.233917	0.282706	0.829608	9.8528e-07	0.490641	0.017451	0.284559	0.188176	-0.221326	0.310149	14.4214	4.967	9.45445	-4.48745
CICEN016362.1	Trihelix	black	0.221409	0.309965	0.232782	0.285117	-0.0641592	0.771176	-0.338199	0.11447	0.575996	0.00402329	0.457045	0.0283404	0.176791	0.419687	-0.222003	0.308635	5.01784	0.770216	4.24763	-3.47741
CICEN030800.2	HD-ZIP	black	0.216109	0.321983	-0.0411518	0.852108	-0.00479365	0.982681	-0.118144	0.591344	0.536857	0.00825881	0.396601	0.0609797	0.417346	0.0475481	-0.306495	0.154902	5.5836	0.600641	4.98296	-4.38232
CICEN013181.1	E13B	black	0.210191	0.33573	0.0456193	0.836253	-0.0650034	0.768244	-0.152754	0.486536	0.565666	0.00490552	0.335605	0.117453	0.259521	0.231761	-0.287336	0.183714	4.50839	0.728732	3.77966	-3.05093
CICEN019158.1	GATA	black	0.192889	0.377887	-0.0357677	0.871289	-0.134506	0.540613	0.0548736	0.803612	0.610584	0.00197211	0.202156	0.354944	0.322168	0.13382	0.13224	0.547518	7.45519	1.51679	5.9384	-4.42161
CICEN004069.1	Dof	black	0.183225	0.402688	0.114756	0.602096	-0.19557	0.371164	-0.144049	0.511988	0.717661	0.000115696	0.281198	0.193675	0.228289	0.294779	0.0381012	0.862966	7.12502	2.1421	4.98292	-2.84083
CICEN034416.1	GATA	black	0.163707	0.455436	0.315377	0.142687	-0.243562	0.262752	-0.417993	0.0471698	0.647244	0.000842828	0.389007	0.0665642	-0.0932574	0.672127	-0.32733	0.12735	8.18875	1.50239	6.68636	-5.18398
CICEN031903.1	GRF	black	0.160913	0.463268	0.0981401	0.655963	-0.342906	0.109197	0.0537007	0.807732	0.414172	0.0494382	-0.0599315	0.785901	-0.0116106	0.958067	0.285556	0.186564	6.67849	0.497618	6.18087	-5.68325
CICEN017952.1	KINB2	black	0.119389	0.587415	0.169682	0.438916	0.00129901	0.995307	-0.296567	0.169405	0.673193	0.000430803	0.572929	0.00427005	0.30582	0.155859	-0.147628	0.501446	10.9413	1.79663	9.14468	-7.34805
CICEN001549.1	ARF	black	0.113604	0.605773	0.054418	0.805212	-0.122842	0.576573	-0.19568	0.37089	0.513848	0.0121378	0.390899	0.0651377	0.350342	0.101233	0.0388046	0.860461	3.92194	0.666797	3.25514	-2.58835
CICEN019331.1	TCP	black	0.0976515	0.657574	0.173429	0.428723	-0.0458793	0.835332	-0.372542	0.0800041	0.519476	0.0110732	0.291184	0.177651	0.0238022	0.914154	-0.328913	0.125412	3.99442	0.455073	3.53934	-3.08427
CICEN023131.1	TCP	black	0.0900312	0.682887	0.0808884	0.713697	-0.025016	0.909793	-0.10231	0.642276	0.727129	8.47144e-05	0.475875	0.0217187	0.351592	0.0999378	-0.195532	0.371258	10.8886	2.51638	8.37222	-5.85584
CICEN010227.1	MYB	black	0.0478232	0.828454	-0.10116	0.646038	-0.0353496	0.872782	-0.083034	0.706425	0.688268	0.000282935	0.304914	0.157151	0.373583	0.0790982	-0.179892	0.411444	7.39036	2.26007	5.13029	-2.87022
CICEN019911.2	GATA	black	0.00796284	0.971235	0.00426995	0.984573	-0.0545167	0.804865	0.0387926	0.860503	0.635628	0.00111624	0.173783	0.427768	0.205051	0.347949	0.0306412	0.889618	4.61845	1.47098	3.14748	-1.6765
CICEN009201.1	Dof	black	-0.00180966	0.993462	0.0290166	0.895439	-0.163763	0.455277	-0.0623719	0.777392	0.498419	0.0154932	-0.11317	0.607158	-0.142195	0.517491	0.101109	0.646205	4.07169	0.531266	3.54042	-3.00915
CICEN001172.2	ERF	blue	-0.823968	1.35082e-06	-0.881781	2.69915e-08	0.848937	3.04488e-07	0.866512	9.01142e-08	-0.651765	0.000753162	-0.519533	0.0110628	0.516487	0.0116285	0.111273	0.613235	172.745	50.7931	121.952	-71.1591
CICEN005227.2	C2H2	blue	-0.816687	1.99792e-06	-0.843815	4.21991e-07	0.841462	4.88369e-07	0.750737	3.67506e-05	-0.568524	0.00464662	-0.327202	0.127508	0.650293	0.000781423	0.18512	0.397753	129.813	46.2901	83.5234	-37.2333
CICEN031662.1	TALE	blue	-0.814486	2.24138e-06	-0.947035	7.89661e-12	0.886446	1.80677e-08	0.844527	4.0356e-07	-0.486126	0.0186764	-0.366418	0.085491	0.710868	0.000143613	-0.0517085	0.814743	204	63.1973	140.803	-77.6055
CICEN026285.1	ALL9	blue	-0.812202	2.52135e-06	-0.929306	1.51293e-10	0.910061	1.73864e-09	0.832523	8.3328e-07	-0.59478	0.00275858	-0.528088	0.00959376	0.527836	0.00963456	-0.064249	0.770864	202.863	68.07	134.793	-66.7233
CICEN031677.1	ERF	blue	-0.807875	3.13797e-06	-0.910748	1.60908e-09	0.915842	8.88275e-10	0.666125	0.000520474	-0.419548	0.0462702	-0.401697	0.0574391	0.556957	0.00576995	-0.194792	0.373107	157.808	62.8042	95.0038	-32.1997
CICEN008188.1	ERF	blue	-0.802906	4.00763e-06	-0.903739	3.44792e-09	0.952234	2.73078e-12	0.762654	2.32738e-05	-0.483726	0.0193557	-0.442783	0.0343551	0.561692	0.0052855	-0.190995	0.382678	189.321	78.0567	111.264	-33.2076
CICEN018216.1	bHLH	blue	-0.802267	4.13377e-06	-0.875871	4.38495e-08	0.860633	1.37904e-07	0.846099	3.65379e-07	-0.537988	0.00809846	-0.590425	0.00301686	0.425594	0.0428984	-0.118171	0.591258	170.591	53.5791	117.012	-63.4332
CICEN010968.2	ERF	blue	-0.784891	9.21665e-06	-0.917719	7.06911e-10	0.92922	1.53168e-10	0.733461	6.82885e-05	-0.513101	0.012285	-0.511501	0.0126058	0.491589	0.0172022	-0.15716	0.473899	185.63	71.5149	114.115	-42.6002
CICEN011359.1	ERF	blue	-0.779445	1.1676e-05	-0.932868	8.93172e-11	0.975093	3.24169e-15	0.753532	3.30919e-05	-0.452401	0.0301986	-0.385314	0.0694173	0.642509	0.000946397	-0.232	0.286782	211.324	88.4489	122.875	-34.4258
CICEN031646.1	C2H2	blue	-0.77743	1.27226e-05	-0.919702	5.52055e-10	0.964496	1.27928e-13	0.817912	1.87287e-06	-0.563926	0.00506896	-0.442297	0.0345762	0.606802	0.00214038	-0.111214	0.613423	218.235	86.0067	132.228	-46.2213
CICEN000878.1	NAC	blue	-0.776157	1.34257e-05	-0.925112	2.71944e-10	0.88576	1.9187e-08	0.794155	6.06705e-06	-0.587085	0.00322854	-0.453583	0.0297167	0.633284	0.00117974	0.0569347	0.796383	185.368	63.1592	122.209	-59.0497
CICEN003551.1	bHLH	blue	-0.77416	1.45978e-05	-0.92226	3.97504e-10	0.961772	2.74732e-13	0.719607	0.000108626	-0.391537	0.064662	-0.36031	0.0912402	0.652375	0.000741731	-0.236282	0.277727	192.492	81.6842	110.808	-29.1237
CICEN005409.1	E13K	blue	-0.773346	1.51005e-05	-0.809088	2.95297e-06	0.848616	3.10886e-07	0.708296	0.000155622	-0.617997	0.00167462	-0.516461	0.0116334	0.408076	0.0532323	-0.0395716	0.857729	119.722	46.1192	73.6025	-27.4833
CICEN027985.1	ERF	blue	-0.772676	1.55259e-05	-0.745989	4.37824e-05	0.843564	4.28683e-07	0.636254	0.00109979	-0.689422	0.000273701	-0.415271	0.0487774	0.394105	0.062774	0.0411481	0.852121	96.7256	41.4487	55.2769	-13.8282
CICEN019108.1	6PGL4	blue	-0.77023	1.71701e-05	-0.890279	1.28197e-08	0.899934	5.09194e-09	0.788339	7.90733e-06	-0.659581	0.000617407	-0.562987	0.00515908	0.451321	0.0306442	-0.0782952	0.722517	181.255	63.3085	117.946	-54.638
CICEN010968.1	ERF	blue	-0.765642	2.06702e-05	-0.904521	3.17615e-09	0.950368	4.05032e-12	0.749543	3.84191e-05	-0.46785	0.0243689	-0.447169	0.0324067	0.569002	0.00460446	-0.211661	0.332282	185.774	77.2739	108.5	-31.2259
CICEN017373.2	BGL24	blue	-0.76463	2.15222e-05	-0.821291	1.56302e-06	0.758177	2.77144e-05	0.778417	1.21999e-05	-0.616943	0.00171443	-0.525093	0.0100886	0.485654	0.0188085	0.192035	0.380041	110.07	31.2682	78.8015	-47.5333
CICEN030208.1	WRKY	blue	-0.762099	2.37883e-05	-0.95027	4.13291e-12	0.949196	5.14795e-12	0.825277	1.25669e-06	-0.530408	0.00922445	-0.459869	0.0272559	0.62242	0.00151601	-0.158594	0.469821	228.286	83.7394	144.546	-60.8069
CICEN010812.1	WRKY	blue	-0.760417	2.54081e-05	-0.829997	9.6369e-07	0.901828	4.20203e-09	0.722316	9.94141e-05	-0.671905	0.000446064	-0.418248	0.0470215	0.520676	0.0108564	0.0182444	0.93415	144.752	58.6285	86.1233	-27.4948
CICEN031019.1	MYB	blue	-0.75922	2.6618e-05	-0.904378	3.22445e-09	0.954756	1.56251e-12	0.776922	1.29989e-05	-0.584262	0.00341712	-0.429598	0.0407735	0.571833	0.00436131	-0.185877	0.395793	201.473	81.048	120.425	-39.3767
CICEN025853.1	HSF	blue	-0.759108	2.67339e-05	-0.915375	9.39427e-10	0.938086	3.9093e-11	0.762341	2.35626e-05	-0.397232	0.0605325	-0.447844	0.0321147	0.564388	0.00502516	-0.256727	0.237005	188.846	75.3712	113.474	-38.1032
CICEN011359.2	ERF	blue	-0.758137	2.77571e-05	-0.924961	2.77562e-10	0.970002	2.23373e-14	0.735438	6.37659e-05	-0.385459	0.0693032	-0.363447	0.0882522	0.65836	0.000637105	-0.261898	0.227361	201.205	85.8731	115.332	-29.4585
CICEN000332.2	GRAS	blue	-0.757187	2.87912e-05	-0.75864	2.72228e-05	0.862878	1.17494e-07	0.564541	0.00501066	-0.405933	0.054618	-0.119602	0.586743	0.675599	0.000403483	0.002167	0.99217	94.1951	42.7233	51.4718	-8.74855
CICEN027639.1	LBD	blue	-0.756675	2.9362e-05	-0.910165	1.71842e-09	0.91261	1.30036e-09	0.800778	4.44112e-06	-0.41187	0.0508451	-0.330032	0.124055	0.710125	0.000146997	-0.194504	0.373829	185.52	67.8012	117.719	-49.9176
CICEN007429.1	ERF	blue	-0.753835	3.27152e-05	-0.770509	1.69748e-05	0.739638	5.50183e-05	0.755373	3.08594e-05	-0.650632	0.000774838	-0.498349	0.0155099	0.450465	0.0310014	0.287283	0.183798	94.2098	27.6528	66.557	-38.9041
CICEN014595.2	bHLH	blue	-0.751879	3.52141e-05	-0.918855	6.14044e-10	0.92255	3.82702e-10	0.741576	5.13483e-05	-0.33998	0.112453	-0.274097	0.205648	0.766912	1.9644e-05	-0.147568	0.501622	183.919	69.2009	114.718	-45.5173
CICEN014047.1	MYB	blue	-0.749771	3.80956e-05	-0.760947	2.48872e-05	0.841503	4.87139e-07	0.659996	0.000610829	-0.206734	0.34392	-0.194586	0.373623	0.648155	0.000824055	-0.0116179	0.958041	94.6618	40.3942	54.2676	-13.8734
CICEN008740.1	MYB	blue	-0.748599	3.97833e-05	-0.819149	1.75367e-06	0.929987	1.37087e-10	0.744196	4.67311e-05	-0.57197	0.00434982	-0.327218	0.127488	0.587499	0.00320167	-0.104127	0.636346	148.332	64.8869	83.4453	-18.5584
CICEN025262.2	MYB_related	blue	-0.747631	4.12282e-05	-0.832872	8.16541e-07	0.918734	6.23401e-10	0.764186	2.19051e-05	-0.367641	0.0843734	-0.357356	0.0941211	0.622427	0.00151578	-0.0692031	0.753707	150.537	64.9147	85.622	-20.7073
CICEN023017.1	INV	blue	-0.747538	4.13686e-05	-0.962343	2.35148e-13	0.906237	2.64595e-09	0.876758	4.08347e-08	-0.414801	0.0490591	-0.45792	0.0280007	0.678015	0.000377576	-0.124664	0.570889	227.862	73.0745	154.788	-81.7135
CICEN019706.1	C2H2	blue	-0.747373	4.16213e-05	-0.858009	1.65717e-07	0.879133	3.36508e-08	0.819296	1.73991e-06	-0.557288	0.00573491	-0.589733	0.00305973	0.390644	0.0653291	-0.121334	0.581297	170.061	57.0976	112.963	-55.8657
CICEN006640.1	ERF	blue	-0.746364	4.31882e-05	-0.761169	2.46717e-05	0.881666	2.72548e-08	0.602265	0.00235823	-0.646688	0.00085446	-0.308833	0.151617	0.493756	0.0166441	-0.0666771	0.762442	104.032	49.4611	54.5714	-5.11029
CICEN036194.1	ERF	blue	-0.745671	4.42935e-05	-0.931074	1.16882e-10	0.947265	7.55201e-12	0.818662	1.79977e-06	-0.524011	0.0102724	-0.456885	0.0284028	0.601566	0.00239339	-0.160067	0.465654	215.198	81.4879	133.71	-52.2225
CICEN019245.1	MIKC_MADS	blue	-0.742604	4.94909e-05	-0.828279	1.06242e-06	0.791663	6.80312e-06	0.765729	2.05989e-05	-0.606675	0.00214624	-0.465964	0.0250281	0.489376	0.0177876	0.0533631	0.808919	110.263	34.0709	76.1923	-42.1214
CICEN012065.1	MYB	blue	-0.742166	5.02758e-05	-0.862112	1.24125e-07	0.974465	4.19726e-15	0.654199	0.000708392	-0.438561	0.0363167	-0.285286	0.187	0.651042	0.000766925	-0.283203	0.190381	167.352	81.1987	86.1532	-4.95447
CICEN035544.1	WRKY	blue	-0.739668	5.49599e-05	-0.850176	2.80869e-07	0.873555	5.26796e-08	0.649857	0.000789956	-0.546423	0.00698185	-0.407997	0.0532824	0.564161	0.00504663	0.00790741	0.971435	126.133	51.146	74.9875	-23.8416
CICEN023248.1	LBD	blue	-0.739203	5.5873e-05	-0.690789	0.000263098	0.753189	3.35227e-05	0.660048	0.000610008	-0.305917	0.155721	-0.249834	0.250271	0.551482	0.0063759	0.0696976	0.752001	66.2027	25.1342	41.0685	-15.9344
CICEN032185.1	C3H	blue	-0.737578	5.91671e-05	-0.931007	1.18044e-10	0.947981	6.56282e-12	0.820078	1.66854e-06	-0.490504	0.017487	-0.386439	0.0685385	0.685548	0.000305784	-0.159958	0.465961	215.26	81.8785	133.382	-51.5035
CICEN014595.1	bHLH	blue	-0.737539	5.92482e-05	-0.895479	7.88355e-09	0.886997	1.72111e-08	0.703731	0.000179087	-0.35431	0.0971627	-0.209862	0.336504	0.789288	7.57678e-06	-0.088948	0.686512	162.142	57.1632	104.979	-47.8154
CICEN010939.1	HSF	blue	-0.737349	5.96458e-05	-0.850363	2.77458e-07	0.872013	5.94072e-08	0.713158	0.000133609	-0.336504	0.116414	-0.264478	0.222647	0.677624	0.000381664	-0.248431	0.253029	132.842	51.1126	81.7294	-30.6168
CICEN012735.1	ERF	blue	-0.737043	6.02894e-05	-0.882284	2.587e-08	0.962491	2.2577e-13	0.730207	7.63442e-05	-0.492374	0.0169982	-0.333458	0.119966	0.649149	0.000804	-0.158107	0.471205	180.685	80.1627	100.523	-20.3599
CICEN030763.1	WRKY	blue	-0.736674	6.10724e-05	-0.873686	5.21402e-08	0.961685	2.81235e-13	0.671146	0.00045528	-0.50385	0.0142351	-0.198113	0.364852	0.736007	6.25135e-05	-0.217127	0.319652	173.353	78.0769	95.2756	-17.1987
CICEN014536.1	C2H2	blue	-0.734944	6.48696e-05	-0.873689	5.21291e-08	0.965923	8.36879e-14	0.673763	0.000424187	-0.366769	0.0851691	-0.203236	0.352326	0.752367	3.45756e-05	-0.208316	0.340156	175.598	78.9709	96.6272	-17.6563
CICEN011950.1	WRKY	blue	-0.734382	6.61474e-05	-0.932391	9.60024e-11	0.972253	9.94658e-15	0.783317	9.87525e-06	-0.43265	0.0392103	-0.353195	0.0982943	0.696114	0.000225122	-0.236935	0.276364	217.628	88.187	129.441	-41.2542
CICEN005802.1	SQASE	blue	-0.731889	7.20814e-05	-0.924963	2.77475e-10	0.952489	2.58447e-12	0.74892	3.93154e-05	-0.464673	0.0254874	-0.345405	0.106471	0.682761	0.000330829	-0.28116	0.193736	199.018	80.9236	118.095	-37.171
CICEN014922.1	bHLH	blue	-0.731377	7.33577e-05	-0.89531	8.01219e-09	0.904224	3.27722e-09	0.74449	4.62349e-05	-0.363794	0.0879267	-0.242531	0.26484	0.776449	1.32616e-05	-0.0681407	0.757377	173.294	64.0792	109.215	-45.1358
CICEN028595.1	C3H	blue	-0.730752	7.49395e-05	-0.911213	1.52642e-09	0.853653	2.23067e-07	0.793959	6.12229e-06	-0.476811	0.0214256	-0.412551	0.0504262	0.643522	0.00092337	0.0949013	0.666669	165.484	53.0028	112.481	-59.4783
CICEN007321.1	WRKY	blue	-0.729198	7.90056e-05	-0.914498	1.04272e-09	0.836648	6.53755e-07	0.794391	6.00129e-06	-0.384966	0.0696903	-0.314714	0.143573	0.759519	2.63117e-05	-0.0478788	0.828257	169.248	50.0993	119.148	-69.0491
CICEN017905.1	NAC	blue	-0.728154	8.1844e-05	-0.770442	1.70214e-05	0.851303	2.60829e-07	0.700368	0.000198292	-0.446363	0.0327581	-0.402918	0.0566147	0.488095	0.0181338	0.110671	0.615167	101.237	42.9821	58.2545	-15.2724
CICEN028072.1	C2H2	blue	-0.724877	9.1336e-05	-0.929296	1.51513e-10	0.953956	1.87148e-12	0.758274	2.76106e-05	-0.414206	0.0494176	-0.421234	0.0453097	0.628308	0.00132486	-0.277054	0.200602	200.772	81.73	119.042	-37.3124
CICEN021640.1	MYB	blue	-0.72481	9.15409e-05	-0.864133	1.07297e-07	0.927006	2.09556e-10	0.80346	3.90112e-06	-0.605301	0.0022105	-0.437922	0.0366212	0.567678	0.00472203	-0.167006	0.446274	177.771	69.3774	108.394	-39.0164
CICEN013286.1	bHLH	blue	-0.724638	9.20674e-05	-0.902073	4.09766e-09	0.821265	1.56526e-06	0.789611	7.46738e-06	-0.518341	0.0112815	-0.562589	0.00519767	0.511247	0.0126572	-0.0412855	0.851633	151.342	45.2811	106.061	-60.7802
CICEN018328.1	TAL	blue	-0.724327	9.30215e-05	-0.872216	5.84807e-08	0.954146	1.79369e-12	0.751357	3.59098e-05	-0.552611	0.00624676	-0.353835	0.0976438	0.638909	0.00103225	-0.172522	0.431178	176.652	75.7523	100.9	-25.1475
CICEN013769.1	BGAL5	blue	-0.72107	0.000103562	-0.914652	1.02392e-09	0.904767	3.09498e-09	0.718705	0.000111853	-0.410166	0.0519066	-0.239396	0.271257	0.777538	1.26646e-05	-0.11529	0.600397	175.363	64.1091	111.254	-47.1448
CICEN018216.2	bHLH	blue	-0.720297	0.000106211	-0.948619	5.782e-12	0.924945	2.78145e-10	0.804332	3.73859e-06	-0.372729	0.07984	-0.378073	0.0752796	0.726484	8.65674e-05	-0.213	0.32916	209.445	74.6815	134.764	-60.0821
CICEN018835.1	ERF	blue	-0.718867	0.00011127	-0.780266	1.12719e-05	0.888838	1.46061e-08	0.547454	0.00685463	-0.618971	0.00163851	-0.31425	0.144196	0.513341	0.0122376	-0.101055	0.646382	103.684	50.0894	53.5946	-3.50523
CICEN018002.1	INV	blue	-0.71852	0.000112529	-0.929451	1.48165e-10	0.92915	1.54725e-10	0.709824	0.000148387	-0.419741	0.0461592	-0.260231	0.23044	0.781292	1.0784e-05	-0.228612	0.294078	189.111	72.3484	116.763	-44.4144
CICEN004293.1	NAC	blue	-0.718421	0.000112887	-0.916678	8.02892e-10	0.919994	5.32036e-10	0.84014	5.29579e-07	-0.498285	0.0155252	-0.39135	0.0648016	0.665889	0.000523726	-0.131285	0.550438	202.551	72.1538	130.397	-58.2436
CICEN014686.1	ERF	blue	-0.718044	0.000114274	-0.905941	2.73147e-09	0.924173	3.08631e-10	0.829155	1.01102e-06	-0.606766	0.00214207	-0.510309	0.0128491	0.531658	0.00903024	-0.133813	0.542722	204.936	73.3382	131.598	-58.2595
CICEN009148.1	ERF	blue	-0.71752	0.000116223	-0.887835	1.59778e-08	0.856813	1.79972e-07	0.893266	9.72595e-09	-0.439674	0.0357909	-0.430798	0.0401533	0.625927	0.00139952	-0.032751	0.882068	179.913	53.9841	125.929	-71.9445
CICEN035096.1	NAC	blue	-0.717258	0.000117209	-0.922332	3.93807e-10	0.927777	1.8811e-10	0.859256	1.51933e-07	-0.490435	0.0175054	-0.438363	0.0364109	0.665996	0.000522253	-0.0858169	0.697031	212.871	75.2777	137.593	-62.3157
CICEN031426.1	NF-YB	blue	-0.716736	0.000119195	-0.805396	3.54841e-06	0.815323	2.14584e-06	0.693823	0.000240833	-0.476768	0.0214389	-0.483616	0.0193874	0.471065	0.0232777	0.123427	0.574746	104.48	38.5452	65.9349	-27.3897
CICEN030885.1	ERF	blue	-0.716601	0.000119714	-0.883776	2.27808e-08	0.923678	3.2971e-10	0.829327	1.00117e-06	-0.583242	0.00348744	-0.468286	0.0242185	0.550736	0.0064624	-0.146315	0.505303	191.926	71.2648	120.661	-49.3962
CICEN031486.1	WRKY	blue	-0.715098	0.000125618	-0.930969	1.187e-10	0.922049	4.08577e-10	0.829133	1.01225e-06	-0.559353	0.00552034	-0.485896	0.0187408	0.578502	0.00383065	-0.191543	0.381287	212.435	74.5315	137.904	-63.3724
CICEN029139.1	C2H2	blue	-0.71429	0.000128894	-0.900589	4.76697e-09	0.913058	1.23455e-09	0.819329	1.7369e-06	-0.43284	0.0391147	-0.460596	0.026982	0.566639	0.00481609	-0.246191	0.257472	185.086	68.9977	116.088	-47.0904
CICEN025521.1	WRKY	blue	-0.714112	0.000129625	-0.870531	6.65859e-08	0.977709	1.02223e-15	0.66985	0.000471391	-0.524463	0.0101953	-0.309027	0.151346	0.635604	0.00111687	-0.270738	0.211481	175.686	83.7911	91.8946	-8.10343
CICEN006370.2	RAV	blue	-0.713509	0.000132131	-0.920013	5.30738e-10	0.932572	9.342e-11	0.722208	9.97674e-05	-0.266293	0.219371	-0.231387	0.288095	0.776865	1.30306e-05	-0.308997	0.151389	188.667	72.5462	116.121	-43.5748
CICEN012887.2	NAC	blue	-0.711888	0.000139082	-0.895681	7.73215e-09	0.964029	1.46474e-13	0.761689	2.41745e-05	-0.354839	0.0966288	-0.364215	0.0875325	0.656333	0.000671017	-0.261313	0.228439	191.622	83.3022	108.32	-25.0179
CICEN021226.1	WRKY	blue	-0.711149	0.000142353	-0.887203	1.68997e-08	0.951333	3.30973e-12	0.661848	0.000582203	-0.339779	0.112679	-0.20149	0.356565	0.747554	4.13449e-05	-0.350121	0.101463	172.453	74.9764	97.477	-22.5006
CICEN021744.1	WRKY	blue	-0.710243	0.000146453	-0.793423	6.27574e-06	0.857522	1.71399e-07	0.660496	0.000602985	-0.368667	0.0834443	-0.397801	0.0601312	0.461094	0.026796	-0.250157	0.24964	103.968	45.9929	57.9748	-11.9819
CICEN032458.1	WRKY	blue	-0.710106	0.000147085	-0.904287	3.25558e-09	0.927893	1.8506e-10	0.792887	6.43234e-06	-0.447299	0.0323503	-0.287787	0.182995	0.743136	4.85536e-05	-0.248402	0.253086	191.02	72.0428	118.977	-46.9339
CICEN023398.1	BES1	blue	-0.709739	0.000148783	-0.858227	1.63225e-07	0.7833	9.88277e-06	0.849137	3.00556e-07	-0.63225	0.00120872	-0.455929	0.0287785	0.624153	0.00145746	0.221216	0.310398	146.72	40.5012	106.219	-65.7178
CICEN007583.2	bHLH	blue	-0.705868	0.000167744	-0.939997	2.83651e-11	0.938883	3.42404e-11	0.810292	2.77883e-06	-0.401594	0.0575088	-0.422423	0.0446421	0.660082	0.000609478	-0.223091	0.306209	211.313	78.946	132.367	-53.4205
CICEN034420.1	MYB	blue	-0.705792	0.00016814	-0.86453	1.04238e-07	0.899213	5.47248e-09	0.827416	1.1153e-06	-0.619096	0.00163395	-0.532994	0.00882655	0.478859	0.0207947	-0.134948	0.539272	179.917	63.4305	116.487	-53.0564
CICEN021428.1	WRKY	blue	-0.705268	0.000170867	-0.866202	9.22024e-08	0.894424	8.71876e-09	0.797663	5.15035e-06	-0.638007	0.00105477	-0.512968	0.0123115	0.476301	0.0215849	-0.185795	0.396004	175.985	62.0489	113.936	-51.887
CICEN010214.1	HSF	blue	-0.703373	0.000181055	-0.889159	1.41899e-08	0.933184	8.5119e-11	0.789521	7.49783e-06	-0.476657	0.0214735	-0.465506	0.0251901	0.532805	0.00885516	-0.323946	0.131565	187.389	73.9	113.489	-39.5893
CICEN005278.4	LSD	blue	-0.703263	0.000181662	-0.903895	3.39229e-09	0.831731	8.72352e-07	0.767588	1.91157e-05	-0.402094	0.05717	-0.455746	0.0288506	0.580289	0.0036981	-0.243647	0.262579	143.959	45.905	98.0543	-52.1492
CICEN017225.1	BGAL9	blue	-0.702257	0.000187295	-0.937484	4.31529e-11	0.856739	1.80896e-07	0.79003	7.3272e-06	-0.505557	0.0138575	-0.392021	0.0643027	0.713634	0.000131609	-0.0147004	0.946922	182.614	56.9381	125.676	-68.7378
CICEN036308.2	XTH27	blue	-0.70119	0.000193439	-0.884704	2.10311e-08	0.870264	6.79612e-08	0.795195	5.7813e-06	-0.682815	0.000330329	-0.424265	0.0436228	0.59049	0.00301286	-0.0727871	0.741365	170.675	56.6055	114.07	-57.4641
CICEN015527.1	C2H2	blue	-0.699864	0.000201314	-0.79572	5.64151e-06	0.896855	6.90269e-09	0.554752	0.00600791	-0.550941	0.00643846	-0.162798	0.457974	0.642518	0.000946183	-0.254417	0.241398	111.613	53.2255	58.3876	-5.16207
CICEN000263.1	GRAS	blue	-0.696743	0.000220962	-0.800897	4.41588e-06	0.852816	2.35903e-07	0.531577	0.00904276	-0.293253	0.17445	-0.0409437	0.852848	0.815237	2.15549e-06	-0.0297514	0.892805	114.964	44.0601	70.9039	-26.8439
CICEN010804.1	WRKY	blue	-0.694624	0.000235233	-0.934303	7.16427e-11	0.859302	1.51441e-07	0.837264	6.30133e-07	-0.380105	0.0735978	-0.484059	0.0192605	0.591526	0.0029497	-0.255753	0.238851	183.364	56.4333	126.931	-70.4973
CICEN003086.1	WRKY	blue	-0.693488	0.000243209	-0.881918	2.66825e-08	0.948882	5.48459e-12	0.633887	0.00116313	-0.351631	0.0998966	-0.266768	0.218519	0.665492	0.000529236	-0.323466	0.132172	159.097	73.3913	85.706	-12.3148
CICEN014285.1	C2H2	blue	-0.692416	0.000250948	-0.724738	9.17594e-05	0.900119	4.99806e-09	0.589747	0.0030589	-0.468789	0.0240461	-0.295099	0.171627	0.462405	0.0263103	-0.259628	0.231562	96.9006	51.6522	45.2484	6.40381
CICEN013576.1	WRKY	blue	-0.691917	0.000254623	-0.850367	2.77382e-07	0.886557	1.78909e-08	0.692575	0.000249787	-0.547844	0.00680708	-0.527156	0.00974547	0.450117	0.0311473	-0.201658	0.356157	139.603	55.8431	83.76	-27.9168
CICEN027046.1	bHLH	blue	-0.690266	0.000267115	-0.858591	1.59149e-07	0.844077	4.15136e-07	0.771744	1.61354e-05	-0.614816	0.00179722	-0.481363	0.0200441	0.505725	0.0138207	-0.00621502	0.977547	146.8	47.1525	99.6478	-52.4953
CICEN035544.2	WRKY	blue	-0.689482	0.000273227	-0.734466	6.59546e-05	0.738353	5.75763e-05	0.664456	0.000543863	-0.604503	0.00224853	-0.439843	0.0357117	0.403301	0.0563576	0.20976	0.336743	68.3522	22.7614	45.5908	-22.8295
CICEN031691.2	ERF	blue	-0.689404	0.000273849	-0.825769	1.2228e-06	0.806893	3.2953e-06	0.576235	0.00400458	-0.131867	0.548658	-0.24845	0.252991	0.650652	0.000774452	-0.220202	0.312677	92.1447	34.3849	57.7598	-23.3748
CICEN026480.1	C2H2	blue	-0.688526	0.000280851	-0.837909	6.0621e-07	0.929353	1.50253e-10	0.677961	0.000378139	-0.519691	0.011034	-0.392949	0.063619	0.495989	0.0160846	-0.345322	0.106561	149.081	67.2321	81.8486	-14.6165
CICEN033120.1	MYB_related	blue	-0.687893	0.000285999	-0.824644	1.30144e-06	0.74641	4.31158e-05	0.685278	0.000308136	-0.223281	0.305786	-0.263309	0.224775	0.702876	0.000183811	0.0884448	0.688199	99.4237	28.2156	71.2081	-42.9925
CICEN007811.1	C3H	blue	-0.687844	0.0002864	-0.831789	8.6945e-07	0.950583	3.87379e-12	0.573951	0.00418652	-0.289299	0.180604	-0.105164	0.632969	0.773402	1.50656e-05	-0.335114	0.118025	149.615	70.1048	79.51	-9.40518
CICEN017281.1	AGAL	blue	-0.687679	0.000287758	-0.87999	3.135e-08	0.793375	6.28959e-06	0.734415	6.60729e-05	-0.498994	0.0153558	-0.315959	0.14191	0.725027	9.08837e-05	0.145096	0.508895	136.022	40.6789	95.3433	-54.6643
CICEN006594.1	NAC	blue	-0.686783	0.000295224	-0.87783	3.74367e-08	0.965586	9.26495e-14	0.677546	0.000382484	-0.356273	0.0951948	-0.269745	0.213227	0.719188	0.000110117	-0.252916	0.244281	173.618	79.6578	93.9603	-14.3025
CICEN026008.1	6PGL4	blue	-0.686459	0.000297965	-0.753742	3.28299e-05	0.774873	1.41695e-05	0.726825	8.55836e-05	-0.719617	0.000108592	-0.695249	0.000230946	0.168391	0.442459	-0.0834737	0.704938	116.728	31.8288	84.8989	-53.0701
CICEN035813.1	bHLH	blue	-0.685864	0.000303052	-0.873774	5.17835e-08	0.918185	6.67372e-10	0.757467	2.84833e-05	-0.476359	0.0215667	-0.48636	0.0186113	0.503017	0.0144225	-0.279014	0.197305	167.171	67.1738	99.9973	-32.8236
CICEN003087.1	MYB_related	blue	-0.684927	0.00031122	-0.777182	1.2857e-05	0.723401	9.59195e-05	0.695712	0.000227813	-0.21208	0.331303	-0.488982	0.0178933	0.416037	0.0483204	-0.0198707	0.928295	77.4094	23.6527	53.7567	-30.1041
CICEN008000.2	B3	blue	-0.678089	0.000376802	-0.90196	4.14543e-09	0.858756	1.57332e-07	0.833248	7.98889e-07	-0.299241	0.16541	-0.384889	0.0697516	0.681192	0.000345692	-0.215818	0.32265	171.054	55.233	115.821	-60.5881
CICEN013464.2	bZIP	blue	-0.675949	0.000399632	-0.550824	0.00645209	0.669151	0.000480291	0.430802	0.0401514	-0.342499	0.109646	-0.171437	0.434127	0.458237	0.0278787	-0.10027	0.648957	24.3771	12.1585	12.2187	-0.0601994
CICEN026285.2	ALL9	blue	-0.674506	0.000415701	-0.87013	6.86613e-08	0.900883	4.62675e-09	0.683747	0.00032177	-0.268213	0.21594	-0.151713	0.489545	0.826302	1.18705e-06	-0.186096	0.395228	163.992	59.8958	104.096	-44.2001
CICEN023910.1	ERF	blue	-0.673973	0.000421779	-0.931524	1.09331e-10	0.888433	1.51472e-08	0.858352	1.61821e-07	-0.414512	0.049233	-0.539184	0.00793175	0.57554	0.00405921	-0.156862	0.474747	201.848	65.4048	136.443	-71.0383
CICEN017808.1	EXGA	blue	-0.671984	0.000445116	-0.888932	1.44837e-08	0.887615	1.62932e-08	0.734198	6.65699e-05	-0.310158	0.149778	-0.402224	0.0570818	0.601473	0.0023981	-0.369492	0.0827026	154.762	60.3538	94.4084	-34.0546
CICEN003014.1	ERF	blue	-0.671627	0.00044943	-0.843744	4.23881e-07	0.719584	0.000108709	0.692609	0.000249543	-0.34623	0.105582	-0.543385	0.00736831	0.406425	0.0542973	-0.166156	0.448626	87.9662	23.2985	64.6677	-41.3693
CICEN020005.2	XYNB	blue	-0.671401	0.000452168	-0.853746	2.21673e-07	0.927336	2.00128e-10	0.648905	0.000808879	-0.572261	0.00432546	-0.264561	0.222497	0.680731	0.000350166	-0.145409	0.507971	152.654	68.125	84.5294	-16.4044
CICEN004451.1	ERF	blue	-0.665623	0.000527422	-0.826515	1.17302e-06	0.851155	2.63378e-07	0.815449	2.1318e-06	-0.445172	0.0332824	-0.453372	0.0298021	0.497537	0.0157056	-0.149998	0.494526	137.817	46.9616	90.8553	-43.8937
CICEN013168.1	WRKY	blue	-0.663916	0.00055162	-0.81435	2.25724e-06	0.917427	7.32746e-10	0.591635	0.00294312	-0.502008	0.0146522	-0.247578	0.254716	0.598035	0.00257792	-0.306803	0.154466	128.502	62.1281	66.3743	-4.24614
CICEN030755.1	EXGA	blue	-0.663111	0.000563351	-0.895984	7.5102e-09	0.912793	1.27323e-09	0.719824	0.000107863	-0.313865	0.144715	-0.370415	0.0818789	0.630415	0.00126167	-0.393348	0.0633267	164.222	67.4381	96.7836	-29.3455
CICEN032238.1	ERF	blue	-0.660593	0.000601478	-0.592301	0.0029032	0.61984	0.00160689	0.499727	0.0151821	-0.516301	0.0116639	-0.527889	0.00962605	0.106537	0.628511	-0.0140825	0.94915	32.0134	9.65325	22.3601	-12.7069
CICEN008823.1	bHLH	blue	-0.660379	0.000604812	-0.802417	4.10384e-06	0.844437	4.05846e-07	0.610116	0.00199228	-0.376267	0.0767985	-0.0889163	0.686619	0.824439	1.31628e-06	-0.00789363	0.971485	122.312	44.0291	78.2826	-34.2535
CICEN004821.2	bHLH	blue	-0.659155	0.000624218	-0.712672	0.00013568	0.785273	9.06256e-06	0.617811	0.00168159	-0.466862	0.0247126	-0.358715	0.0927879	0.424085	0.0437211	-0.169101	0.440509	67.1492	29.0961	38.053	-8.95688
CICEN007437.1	ERF	blue	-0.658353	0.00063723	-0.845652	3.75891e-07	0.933077	8.65306e-11	0.647538	0.000836736	-0.372286	0.0802277	-0.144791	0.509794	0.779139	1.183e-05	-0.234064	0.282396	150.528	65.3254	85.2026	-19.8773
CICEN021872.3	BGAL	blue	-0.656004	0.000676664	-0.812821	2.44259e-06	0.865689	9.57558e-08	0.460737	0.0269294	-0.410099	0.0519489	-0.0746173	0.735086	0.756264	2.98285e-05	-0.189784	0.385757	111.169	47.4787	63.6903	-16.2116
CICEN032497.1	E1314	blue	-0.652033	0.000748113	-0.860937	1.34961e-07	0.883323	2.3682e-08	0.759116	2.67265e-05	-0.439389	0.0359251	-0.377892	0.0754304	0.575631	0.00405206	-0.259356	0.232069	151.378	57.4394	93.9387	-36.4994
CICEN022587.1	MYB	blue	-0.651264	0.000762674	-0.863639	1.11209e-07	0.821487	1.5466e-06	0.758675	2.71868e-05	-0.391047	0.0650269	-0.43081	0.0401473	0.553926	0.00609914	-0.0772412	0.726112	128.526	41.7742	86.7514	-44.9772
CICEN003626.1	NAC	blue	-0.648267	0.000821769	-0.755869	3.02819e-05	0.90613	2.67662e-09	0.485079	0.0189704	-0.392969	0.063604	-0.0373487	0.865649	0.724487	9.2528e-05	-0.341781	0.11044	109.917	55.4604	54.4562	1.00418
CICEN017373.1	RG1	blue	-0.64208	0.000956293	-0.856573	1.8297e-07	0.768491	1.843e-05	0.803692	3.85723e-06	-0.500805	0.0149298	-0.415703	0.0485191	0.663514	0.000557454	0.125764	0.567467	130.167	36.3978	93.7694	-57.3716
CICEN025262.1	MYB	blue	-0.641825	0.000962209	-0.798023	5.06345e-06	0.859501	1.49345e-07	0.635709	0.00111409	-0.19325	0.376977	-0.34995	0.101642	0.548468	0.00673139	-0.262616	0.226043	105.432	48.0114	57.4201	-9.40869
CICEN005162.1	TCP	blue	-0.640457	0.00099455	-0.7828	1.01008e-05	0.777386	1.27465e-05	0.633823	0.00116488	-0.00751455	0.972854	-0.154639	0.481107	0.723231	9.64589e-05	-0.130274	0.55354	102.358	33.3421	69.0162	-35.6741
CICEN003696.1	NAC	blue	-0.638195	0.00105005	-0.787114	8.35234e-06	0.911678	1.4475e-09	0.575743	0.00404324	-0.273981	0.205848	0.00071813	0.997405	0.825188	1.2629e-06	-0.302118	0.161185	131.923	56.3744	75.5488	-19.1744
CICEN001424.1	bHLH	blue	-0.637519	0.00106716	-0.798016	5.06509e-06	0.778963	1.1919e-05	0.609313	0.00202735	-0.653255	0.000725478	-0.255957	0.238463	0.624601	0.00144264	-0.0571596	0.795595	95.1376	33.3589	61.7787	-28.4198
CICEN033586.1	NAC	blue	-0.635269	0.00112577	-0.664159	0.000548113	0.869946	6.96304e-08	0.455965	0.0287643	-0.425958	0.0427018	-0.0359032	0.870806	0.686972	0.000293631	-0.0990753	0.652883	76.1673	41.9609	34.2064	7.75445
CICEN026895.2	bHLH	blue	-0.634017	0.00115955	-0.741896	5.07641e-05	0.837379	6.2581e-07	0.483364	0.01946	-0.134498	0.540637	-0.0296115	0.893307	0.714622	0.00012754	-0.345635	0.106222	83.6552	36.1335	47.5217	-11.3883
CICEN012419.1	BGL24	blue	-0.633911	0.00116245	-0.779877	1.14619e-05	0.863266	1.1425e-07	0.437955	0.0366052	-0.288741	0.181483	-0.0194855	0.929681	0.764934	2.12625e-05	-0.389846	0.0659288	100.199	44.2716	55.9276	-11.656
CICEN015277.1	C2H2	blue	-0.63299	0.00118794	-0.648746	0.000812086	0.761985	2.3895e-05	0.358618	0.0928825	-0.335172	0.117957	0.0162607	0.941297	0.621019	0.00156482	-0.154122	0.482595	48.3667	22.4761	25.8906	-3.41448
CICEN004089.1	GeBP	blue	-0.63228	0.00120788	-0.685471	0.000306454	0.786254	8.67773e-06	0.623064	0.00149401	-0.433156	0.0389556	-0.354702	0.096767	0.4797	0.0205401	0.0732608	0.739738	66.5809	30.1375	36.4434	-6.30588
CICEN028932.1	WRKY	blue	-0.631756	0.00122278	-0.710675	0.000144486	0.708887	0.000152785	0.661283	0.000590814	-0.311044	0.148557	-0.128809	0.558046	0.691968	0.000254247	-0.0213136	0.923102	62.9569	18.9583	43.9985	-25.0402
CICEN029235.1	G2-like	blue	-0.629979	0.00127452	-0.685853	0.000303146	0.793438	6.2713e-06	0.522807	0.0104802	-0.398366	0.0597351	-0.151964	0.488819	0.544505	0.00722378	-0.3298	0.124335	60.119	28.2456	31.8735	-3.62792
CICEN028034.1	CALM3	blue	-0.627425	0.00135216	-0.726562	8.63408e-05	0.784115	9.53654e-06	0.426366	0.0424821	-0.513127	0.01228	-0.173942	0.427339	0.545221	0.00713274	-0.131553	0.549617	65.7867	29.6094	36.1773	-6.56794
CICEN031846.1	C2H2	blue	-0.627093	0.00136251	-0.712904	0.000134689	0.602432	0.00234989	0.675992	0.000399166	-0.157834	0.471979	-0.353077	0.0984137	0.490728	0.0174279	-0.155538	0.478532	49.1894	11.6617	37.5276	-25.8659
CICEN033058.1	HD-ZIP	blue	-0.625862	0.00140161	-0.697481	0.000216174	0.780999	1.09211e-05	0.39944	0.058987	-0.299	0.165767	-0.0914613	0.67811	0.591898	0.00292731	-0.452698	0.0300769	56.0563	26.6151	29.4412	-2.82608
CICEN002161.1	bHLH	blue	-0.625425	0.00141573	-0.773303	1.51279e-05	0.834819	7.28629e-07	0.536048	0.00837517	-0.440127	0.0355787	-0.0642636	0.770813	0.766292	2.01388e-05	0.0155914	0.94371	95.767	38.6379	57.1291	-18.4912
CICEN034067.1	bZIP	blue	-0.625298	0.00141985	-0.727036	8.49792e-05	0.890821	1.22006e-08	0.544053	0.00728184	-0.172011	0.432567	-0.0982914	0.655464	0.681611	0.000341665	-0.226843	0.297932	91.9157	47.6494	44.2663	3.38307
CICEN001944.2	E1314	blue	-0.623715	0.00147208	-0.68801	0.000285042	0.604859	0.00223149	0.579142	0.00378271	-0.130542	0.552716	-0.278109	0.198823	0.535421	0.00846622	0.268098	0.216144	41.9767	11.3311	30.6456	-19.3145
CICEN035177.2	G2-like	blue	-0.623315	0.00148554	-0.74081	5.27737e-05	0.897619	6.40661e-09	0.455973	0.028761	-0.258996	0.232741	-0.0538143	0.807333	0.712979	0.000134369	-0.234076	0.282371	96.1124	49.2578	46.8546	2.40315
CICEN022328.1	WRKY	blue	-0.620924	0.00156815	-0.789304	7.57147e-06	0.915678	9.05971e-10	0.489347	0.0177954	-0.316407	0.141315	-0.19418	0.374641	0.588909	0.00311146	-0.50413	0.0141726	116.329	61.2941	55.0347	6.25936
CICEN013897.1	HB-other	blue	-0.620404	0.00158663	-0.625906	0.00140021	0.664251	0.000546795	0.620331	0.00158926	-0.863143	1.15267e-07	-0.340433	0.111944	0.398129	0.059901	0.120331	0.584448	56.1224	17.5387	38.5838	-21.0451
CICEN028072.2	C2H2	blue	-0.618615	0.00165163	-0.801202	4.35155e-06	0.802305	4.12613e-06	0.675218	0.000407707	-0.376346	0.0767316	-0.415009	0.0489341	0.500292	0.0150493	-0.20708	0.343093	90.6425	34.1718	56.4708	-22.299
CICEN036440.1	HSF	blue	-0.617534	0.00169201	-0.597859	0.00258745	0.583006	0.00350391	0.638544	0.00104132	-0.783235	9.91087e-06	-0.300381	0.163726	0.432888	0.0390903	0.418287	0.0469986	44.8874	12.0698	32.8176	-20.7478
CICEN020005.1	BXL2	blue	-0.617477	0.00169414	-0.863602	1.1151e-07	0.916374	8.33072e-10	0.662659	0.00057004	-0.45346	0.0297665	-0.17915	0.41341	0.799395	4.74454e-06	-0.191748	0.380769	160.492	65.4251	95.0667	-29.6416
CICEN024832.1	ERF	blue	-0.617292	0.00170115	-0.73087	7.46389e-05	0.874161	5.02281e-08	0.516978	0.0115357	-0.413247	0.0500001	-0.265619	0.220584	0.475032	0.0219859	-0.435028	0.0380251	88.7971	48.06	40.7371	7.32285
CICEN013958.1	NAC	blue	-0.61656	0.0017291	-0.592177	0.0029106	0.640594	0.00099128	0.669748	0.000472689	-0.590419	0.00301723	-0.391037	0.0650347	0.411845	0.0508609	0.325721	0.129342	42.0268	14.0974	27.9293	-13.8319
CICEN005241.1	bHLH	blue	-0.616417	0.00173457	-0.790083	7.30973e-06	0.872515	5.71387e-08	0.545564	0.00708939	-0.2315	0.287853	0.0118898	0.95706	0.848155	3.2029e-07	-0.165038	0.451727	118.537	46.1589	72.3782	-26.2193
CICEN033849.1	AAPC	blue	-0.615091	0.00178633	-0.78438	9.42613e-06	0.835426	7.02984e-07	0.460701	0.0269428	-0.180292	0.410389	-0.194586	0.373623	0.622905	0.00149942	-0.383837	0.0705839	82.4188	37.3263	45.0925	-7.76618
CICEN000784.1	E13A	blue	-0.614213	0.0018213	-0.630704	0.0012532	0.643156	0.00093164	0.595635	0.00271014	-0.444256	0.0336904	-0.399907	0.0586642	0.394537	0.0624606	0.129597	0.555622	41.3157	14.6634	26.6523	-11.9889
CICEN002247.1	UGDH2	blue	-0.613771	0.00183913	-0.759444	2.63887e-05	0.842609	4.54928e-07	0.530212	0.00925512	-0.460106	0.0271664	-0.110705	0.61506	0.712248	0.000137509	-0.169115	0.440469	86.1613	38.034	48.1272	-10.0932
CICEN029010.1	Trihelix	blue	-0.61334	0.00185664	-0.713427	0.000132475	0.75855	2.73181e-05	0.499103	0.0153298	-0.441211	0.0350753	-0.085418	0.698375	0.676946	0.000388852	0.162227	0.459574	65.3395	26.1399	39.1997	-13.0598
CICEN003548.3	HD-ZIP	blue	-0.612595	0.00188728	-0.773729	1.48624e-05	0.859973	1.44475e-07	0.630791	0.00125065	-0.42119	0.0453344	-0.156779	0.474984	0.710589	0.000144875	-0.216434	0.321238	100.765	42.7814	57.9831	-15.2016
CICEN022299.1	TCP	blue	-0.609594	0.00201501	-0.669163	0.000480133	0.697582	0.000215526	0.448071	0.0320173	-0.515529	0.0118113	-0.110276	0.616439	0.623078	0.00149353	0.184989	0.398094	47.0517	18.7675	28.2842	-9.51678
CICEN028544.1	ERF	blue	-0.608271	0.00207364	-0.410365	0.0517817	0.577158	0.00393299	0.232292	0.286161	-0.477781	0.0211247	-0.224306	0.303513	0.130612	0.552502	0.0248914	0.910241	13.0913	7.17015	5.92112	1.24903
CICEN000836.1	GRAS	blue	-0.607342	0.00211565	-0.709287	0.000150895	0.826875	1.14966e-06	0.422079	0.0448346	-0.41534	0.0487363	-0.157281	0.473552	0.524799	0.0101382	-0.265872	0.220127	66.3781	33.785	32.5931	1.19187
CICEN006644.1	WRKY	blue	-0.605806	0.00218671	-0.764446	2.168e-05	0.874264	4.98221e-08	0.62837	0.00132297	-0.491892	0.0171231	-0.377782	0.0755227	0.489845	0.0176621	-0.374548	0.078265	102.902	47.7916	55.1109	-7.31925
CICEN022127.1	PGLR	blue	-0.604889	0.00223006	-0.631291	0.00123616	0.826282	1.18842e-06	0.361389	0.0902036	-0.45	0.0311966	-0.0795843	0.718128	0.53133	0.00908086	-0.325194	0.129999	56.4352	34.1262	22.3089	11.8173
CICEN008252.1	ERF	blue	-0.604234	0.00226148	-0.671564	0.000450187	0.870159	6.85081e-08	0.416804	0.0478665	-0.211388	0.332921	-0.106902	0.627329	0.537798	0.00812526	-0.449863	0.0312542	74.6962	43.7678	30.9284	12.8394
CICEN012324.2	Dof	blue	-0.602706	0.00233623	-0.697323	0.00021719	0.77284	1.54208e-05	0.613219	0.00186157	-0.351031	0.100517	-0.203888	0.35075	0.531214	0.00909885	-0.100692	0.647572	60.3468	24.2681	36.0787	-11.8106
CICEN010919.1	WRKY	blue	-0.602513	0.00234584	-0.841994	4.72595e-07	0.774735	1.42513e-05	0.747818	4.09461e-05	-0.0681294	0.757417	-0.288278	0.182216	0.695303	0.000230579	-0.252643	0.244808	117.246	34.7749	82.4707	-47.6958
CICEN021323.1	bZIP	blue	-0.602179	0.00236252	-0.595639	0.0027099	0.818923	1.77486e-06	0.312526	0.146529	-0.563653	0.00509501	-0.0589813	0.789221	0.496571	0.0159413	-0.203611	0.351418	55.4883	33.7083	21.78	11.9282
CICEN003326.1	ERF	blue	-0.601059	0.00241917	-0.75562	3.05705e-05	0.892252	1.0691e-08	0.426046	0.0426545	-0.25591	0.238552	-0.146896	0.503594	0.602799	0.00233162	-0.502263	0.0145938	94.1207	50.4364	43.6843	6.75208
CICEN009441.1	GRAS	blue	-0.600324	0.00245698	-0.676568	0.000392907	0.61531	0.0017777	0.445261	0.033243	0.0207412	0.925162	-0.141561	0.519381	0.604999	0.0022248	0.0237397	0.914379	46.668	12.4571	34.2109	-21.7537
CICEN018051.1	E13B	blue	-0.599091	0.00252154	-0.772807	1.54423e-05	0.786777	8.47846e-06	0.605316	0.00220979	-0.582503	0.00353918	-0.571675	0.00437455	0.25841	0.233838	-0.325607	0.129485	99.389	34.2165	65.1725	-30.956
CICEN032238.2	ERF	blue	-0.597167	0.00262511	-0.817445	1.91969e-06	0.90331	3.60595e-09	0.660494	0.000603015	-0.276632	0.201317	-0.1192	0.58801	0.815457	2.13085e-06	-0.225844	0.300122	140.741	56.2688	84.4725	-28.2037
CICEN022592.1	ERF	blue	-0.597143	0.00262642	-0.764074	2.20032e-05	0.679487	0.000362495	0.72841	8.11375e-05	-0.275268	0.20364	-0.321617	0.134524	0.610078	0.00199394	0.0998883	0.650211	74.8027	20.6952	54.1075	-33.4123
CICEN023997.1	G2-like	blue	-0.593656	0.00282336	-0.609094	0.00203699	0.71192	0.000138939	0.42247	0.0446155	-0.0647025	0.769289	-0.190986	0.382698	0.436779	0.0371708	-0.259355	0.23207	35.3953	17.55	17.8452	-0.295171
CICEN035079.1	LBD	blue	-0.592569	0.00288726	-0.723461	9.57287e-05	0.750285	3.73743e-05	0.628285	0.00132558	-0.441557	0.0349157	-0.516531	0.0116202	0.282125	0.192147	-0.290619	0.178533	72.4386	26.5287	45.9099	-19.3812
CICEN017111.1	GRAS	blue	-0.592381	0.00289846	-0.673909	0.000422513	0.784184	9.50749e-06	0.507879	0.0133568	-0.14804	0.50024	0.0529217	0.810472	0.811829	2.56989e-06	0.0592345	0.788336	80.6282	29.1115	51.5166	-22.4051
CICEN019412.1	bHLH	blue	-0.591393	0.00295776	-0.565646	0.00490736	0.754448	3.19644e-05	0.456394	0.0285954	-0.45621	0.0286678	-0.0350906	0.873707	0.528801	0.00947901	-0.0424797	0.847389	41.8736	22.3821	19.4915	2.89063
CICEN004618.1	YMY9	blue	-0.591342	0.00296085	-0.794043	6.09861e-06	0.881362	2.79606e-08	0.5794	0.00376358	-0.468455	0.0241604	-0.287156	0.184001	0.573674	0.00420904	-0.263295	0.2248	105.753	48.8854	56.8677	-7.98231
CICEN035012.1	C2H2	blue	-0.590896	0.00298798	-0.711617	0.000140273	0.74508	4.52564e-05	0.756705	2.93287e-05	-0.372855	0.0797303	-0.496717	0.0159055	0.385755	0.0690716	0.0878851	0.690077	77.0961	25.8601	51.236	-25.3759
CICEN000836.2	GRAS	blue	-0.586449	0.00327024	-0.813573	2.34977e-06	0.864919	1.01318e-07	0.623912	0.00146548	-0.366681	0.0852494	-0.180325	0.410301	0.706176	0.000166162	-0.250195	0.249564	117.504	49.2723	68.2321	-18.9597
CICEN007009.1	BGA12	blue	-0.586048	0.00329678	-0.777058	1.29246e-05	0.837046	6.38425e-07	0.492418	0.0169869	-0.482486	0.0197146	-0.0662665	0.763864	0.754216	3.22466e-05	-0.184445	0.399508	102.955	43.4945	59.4604	-15.966
CICEN014545.1	AAKG1	blue	-0.586033	0.00329773	-0.790697	7.10898e-06	0.646229	0.000864173	0.676394	0.000394787	-0.399385	0.0590254	-0.402756	0.0567235	0.497697	0.0156669	-0.157888	0.471826	59.2618	13.5944	45.6675	-32.0731
CICEN011803.1	NAC	blue	-0.583441	0.00347366	-0.578947	0.00379731	0.630315	0.0012646	0.259537	0.231732	-0.508997	0.0131213	-0.153567	0.484192	0.419313	0.0464054	-0.0874049	0.691689	23.8645	10.6133	13.2512	-2.63782
CICEN021522.1	WRKY	blue	-0.582944	0.00350824	-0.680919	0.000348339	0.800556	4.48854e-06	0.497964	0.0156024	-0.24097	0.268023	-0.213325	0.328405	0.498032	0.0155861	-0.416186	0.048232	63.0757	33.5421	29.5335	4.00862
CICEN027466.1	bHLH	blue	-0.582549	0.00353599	-0.79384	6.15597e-06	0.751034	3.63449e-05	0.729653	7.77937e-05	-0.364375	0.0873826	-0.248773	0.252355	0.711109	0.000142529	-0.0102048	0.963141	92.5455	27.806	64.7395	-36.9335
CICEN001050.1	INV	blue	-0.582512	0.00353857	-0.729921	7.70901e-05	0.898807	5.69816e-09	0.487383	0.0183285	-0.450265	0.0310854	-0.0989582	0.653269	0.66871	0.00048598	-0.348064	0.103626	96.7451	51.3467	45.3984	5.94834
CICEN021396.1	Trihelix	blue	-0.58076	0.00366376	-0.533272	0.00878464	0.786665	8.52094e-06	0.216749	0.320516	-0.218357	0.316851	0.0475082	0.829567	0.466848	0.0247172	-0.324417	0.130972	43.7317	27.2113	16.5205	10.6908
CICEN019449.2	bZIP	blue	-0.580073	0.0037139	-0.770497	1.69832e-05	0.724625	9.21051e-05	0.681273	0.000344911	-0.317194	0.140274	-0.336542	0.11637	0.535454	0.00846152	-0.350898	0.100655	74.0152	23.6092	50.4061	-26.7969
CICEN021286.2	C3H	blue	-0.579684	0.00374251	-0.794433	5.98953e-06	0.680291	0.000354492	0.713967	0.000130227	-0.0803424	0.715551	-0.256936	0.236611	0.702274	0.0001872	-0.0937723	0.670416	83.3454	19.8783	63.4671	-43.5888
CICEN008165.1	ERF	blue	-0.579597	0.00374895	-0.723969	9.41312e-05	0.836658	6.53366e-07	0.428134	0.0415408	-0.297271	0.168346	-0.206035	0.34559	0.504098	0.0141798	-0.495371	0.0162378	73.6744	39.6401	34.0343	5.60576
CICEN015479.1	bHLH	blue	-0.577267	0.0039246	-0.504553	0.0140786	0.709833	0.000148345	0.478138	0.021015	-0.574666	0.00412878	-0.120482	0.583972	0.427926	0.0416508	0.049907	0.821094	29.9051	15.8483	14.0568	1.79151
CICEN009076.1	GRAS	blue	-0.575425	0.00406835	-0.768296	1.85758e-05	0.667057	0.000507798	0.709308	0.000150796	-0.123025	0.576002	-0.180799	0.409051	0.708562	0.000154339	-0.0838265	0.703746	74.6687	17.3563	57.3124	-39.9561
CICEN013585.1	bHLH	blue	-0.574976	0.00410405	-0.685568	0.000305606	0.889858	1.33208e-08	0.513009	0.0123033	-0.238202	0.273727	-0.201193	0.35729	0.515836	0.0117525	-0.432518	0.0392771	85.692	50.318	35.374	14.944
CICEN034865.1	C2H2	blue	-0.574566	0.0041368	-0.658321	0.000637755	0.861795	1.26973e-07	0.324674	0.13065	-0.242628	0.264643	-0.0317465	0.885662	0.576524	0.00398206	-0.502741	0.014485	72.5951	43.5321	29.063	14.469
CICEN025176.2	GATA	blue	-0.57449	0.00414293	-0.803809	3.83529e-06	0.73662	6.11888e-05	0.635703	0.00111425	-0.120899	0.582662	-0.240995	0.267971	0.655491	0.000685563	-0.248733	0.252433	76.1308	23.5085	52.6223	-29.1138
CICEN011241.2	B3	blue	-0.573733	0.00420416	-0.684522	0.00031481	0.736204	6.20862e-05	0.576981	0.00394663	-0.170987	0.435351	-0.0881935	0.689042	0.695301	0.000230589	-0.0934307	0.671551	54.1217	19.2908	34.8309	-15.5401
CICEN021766.2	HSF	blue	-0.573711	0.00420603	-0.740999	5.24183e-05	0.70159	0.000191115	0.571092	0.00442385	-0.111733	0.611758	-0.189999	0.385211	0.665649	0.000527055	-0.0742986	0.736178	61.2189	18.9909	42.228	-23.2371
CICEN005451.1	NAC	blue	-0.569937	0.00452292	-0.487807	0.0182123	0.66106	0.00059424	0.422332	0.0446927	-0.511046	0.0126981	-0.192619	0.378566	0.338538	0.114084	0.19135	0.381775	23.0278	13.0205	10.0073	3.01325
CICEN026933.1	WRKY	blue	-0.567364	0.0047503	-0.657894	0.000644771	0.825372	1.2501e-06	0.38597	0.0689036	-0.460369	0.0270675	0.039217	0.858992	0.643208	0.000930442	-0.388372	0.0670486	71.6536	37.4114	34.2421	3.16929
CICEN035353.1	MYB	blue	-0.566775	0.00480368	-0.643268	0.000929092	0.755297	3.09492e-05	0.485702	0.0187952	-0.412336	0.0505581	-0.230761	0.289437	0.375727	0.0772566	-0.417561	0.0474221	45.2441	21.8507	23.3934	-1.54269
CICEN014485.2	TALE	blue	-0.566101	0.00486533	-0.58092	0.00365223	0.755842	3.03134e-05	0.330682	0.123272	-0.41555	0.0486105	0.177104	0.418851	0.726029	8.78964e-05	-0.166972	0.44637	54.6174	25.0537	29.5637	-4.50997
CICEN030863.1	E136	blue	-0.560419	0.00541227	-0.730695	7.50856e-05	0.720484	0.000105566	0.712033	0.000138445	-0.54966	0.00658885	-0.351005	0.100544	0.540533	0.00774705	0.0982473	0.655609	74.9821	23.5286	51.4535	-27.9248
CICEN031110.1	CHIA	blue	-0.559931	0.00546149	-0.483046	0.0195518	0.700222	0.000199163	0.265756	0.220336	-0.247703	0.254467	-0.102776	0.640752	0.386549	0.0684528	-0.193641	0.375993	24.6435	15.5742	9.06931	6.50485
CICEN012753.1	MYB	blue	-0.558487	0.00560954	-0.557264	0.00573753	0.731013	7.42759e-05	0.26093	0.229145	-0.40664	0.0541577	0.0307468	0.88924	0.477366	0.0212531	-0.350127	0.101457	34.0406	19.1104	14.9302	4.18024
CICEN034635.1	AGLU	blue	-0.557002	0.0057652	-0.549418	0.00661765	0.760145	2.56786e-05	0.324818	0.130471	-0.229257	0.29268	0.243501	0.262875	0.793783	6.17222e-06	-0.0371874	0.866224	58.8374	23.8458	34.9916	-11.1457
CICEN035888.1	NAC	blue	-0.55638	0.00583152	-0.569388	0.00457067	0.704834	0.000173156	0.33246	0.121147	-0.155348	0.479075	0.166665	0.447218	0.774601	1.43312e-05	-0.105144	0.633035	49.5736	16.9305	32.6431	-15.7126
CICEN021191.1	NAC	blue	-0.556293	0.00584077	-0.683972	0.000319733	0.673509	0.000427126	0.600788	0.00243306	-0.678174	0.000375914	-0.342915	0.109188	0.44042	0.0354423	0.0427208	0.846533	57.7361	18.5079	39.2282	-20.7202
CICEN035221.1	C3H	blue	-0.555943	0.00587842	-0.706526	0.000164382	0.6299	0.00127687	0.699212	0.00020529	-0.209188	0.338093	-0.177145	0.418743	0.735075	6.4575e-05	0.20993	0.336342	74.6925	16.8317	57.8608	-41.029
CICEN001391.2	BGL11	blue	-0.555234	0.00595526	-0.651909	0.000750453	0.614393	0.00181409	0.653847	0.000714711	-0.195574	0.371154	-0.207784	0.34142	0.630999	0.00124461	0.198125	0.364821	42.1233	10.2882	31.8351	-21.5469
CICEN015940.1	bHLH	blue	-0.553407	0.00615703	-0.467666	0.0244325	0.508462	0.0132336	0.450252	0.0310905	-0.286023	0.185814	-0.0966253	0.660962	0.415439	0.0486769	0.412819	0.0502615	12.0236	4.85204	7.1716	-2.31956
CICEN034832.2	ERF	blue	-0.55172	0.0063485	-0.49695	0.0158486	0.672042	0.000444421	0.355137	0.0963293	-0.241045	0.26787	-0.126999	0.563637	0.383254	0.071048	-0.110092	0.617029	23.532	13.6027	9.92922	3.67353
CICEN005425.1	HD-ZIP	blue	-0.550034	0.00654472	-0.725454	8.95986e-05	0.685996	0.000301914	0.701936	0.000189123	0.04625	0.834019	-0.179577	0.412279	0.692195	0.000252573	-0.109229	0.61981	78.2387	21.1547	57.084	-35.9293
CICEN039302.1	MYB_related	blue	-0.547244	0.00688037	-0.736281	6.1919e-05	0.863058	1.15976e-07	0.403089	0.0564996	-0.30588	0.155774	-0.0892762	0.685413	0.618061	0.00167223	-0.539717	0.00785837	91.7576	47.1938	44.5637	2.6301
CICEN035891.1	GALM	blue	-0.546351	0.00699088	-0.699474	0.000203685	0.815058	2.17571e-06	0.455876	0.0287995	-0.341676	0.110557	0.0823069	0.708887	0.800609	4.47728e-06	-0.20659	0.344262	78.9787	31.7234	47.2553	-15.5319
CICEN015909.1	C2H2	blue	-0.544663	0.00720366	-0.56793	0.00469944	0.750755	3.67251e-05	0.31983	0.136826	-0.512178	0.0124692	-0.186756	0.393522	0.333545	0.119864	-0.233066	0.284512	44.0683	22.9803	21.0879	1.89238
CICEN013152.1	M-type_MADS	blue	-0.541608	0.0076024	-0.684573	0.000314352	0.657761	0.000646969	0.553857	0.00610686	-0.327927	0.126616	-0.326332	0.128583	0.395493	0.0617718	-0.338467	0.114164	36.9851	12.8216	24.1635	-11.342
CICEN018051.2	E13B	blue	-0.538766	0.00798974	-0.708852	0.000152952	0.764245	2.1854e-05	0.512967	0.0123117	-0.540341	0.00777313	-0.455647	0.0288899	0.307987	0.152799	-0.430124	0.0405007	70.5966	29.2791	41.3175	-12.0384
CICEN026039.1	MYB	blue	-0.535536	0.00844956	-0.704318	0.000175907	0.664357	0.00054528	0.709466	0.000150055	-0.338179	0.114492	-0.578746	0.00381232	0.351689	0.0998376	-0.095853	0.663516	60.5075	16.7798	43.7277	-26.9479
CICEN029243.1	G3PP2	blue	-0.535329	0.00847965	-0.559136	0.0055426	0.823896	1.35619e-06	0.393613	0.0631324	-0.449141	0.03156	-0.100437	0.64841	0.455077	0.0291163	-0.336634	0.116263	51.1947	33.3396	17.855	15.4846
CICEN005418.1	ERF	blue	-0.534905	0.00854186	-0.58352	0.00346816	0.702502	0.000185911	0.429436	0.0408582	-0.196806	0.368089	-0.300558	0.163466	0.304195	0.158182	-0.215631	0.323079	33.0191	16.7048	16.3143	0.390426
CICEN003014.2	ERF	blue	-0.530164	0.00926271	-0.748939	3.92868e-05	0.668241	0.000492079	0.656581	0.000666784	-0.300618	0.163377	-0.248629	0.252639	0.606072	0.00217423	-0.0716753	0.745188	53.5635	14.8481	38.7154	-23.8674
CICEN020420.1	MYB	blue	-0.529894	0.00930515	-0.625024	0.00142876	0.650969	0.00076833	0.591719	0.00293805	-0.151654	0.489716	-0.205547	0.346758	0.49814	0.01556	-0.0819048	0.710249	32.9354	12.6536	20.2818	-7.62814
CICEN010277.1	bHLH	blue	-0.529758	0.0093267	-0.625735	0.00140569	0.782366	1.02934e-05	0.431091	0.0400029	-0.374304	0.0784752	-0.102236	0.642516	0.479622	0.0205635	-0.461088	0.0267979	51.3548	27.388	23.9668	3.42127
CICEN034832.1	ERF	blue	-0.529427	0.00937906	-0.497524	0.0157089	0.655626	0.000683201	0.343402	0.108652	0.0450995	0.838094	-0.0568919	0.796533	0.458609	0.0277354	-0.270893	0.211209	27.8974	13.4256	14.4717	-1.04609
CICEN015192.3	DBB	blue	-0.528104	0.00959115	-0.694289	0.000237561	0.6949	0.000233332	0.534253	0.00863807	-0.0792872	0.719139	-0.103841	0.637277	0.652198	0.000745034	-0.163158	0.456969	47.6525	16.7392	30.9133	-14.1741
CICEN010782.1	G2-like	blue	-0.527228	0.00973368	-0.618941	0.00163961	0.766634	1.98645e-05	0.407065	0.0538821	-0.115433	0.599941	-0.0977328	0.657305	0.465903	0.0250494	-0.398497	0.0596432	45.9553	25.1866	20.7687	4.41798
CICEN036414.1	HD-ZIP	blue	-0.526673	0.00982498	-0.492409	0.0169892	0.594587	0.00276961	0.562824	0.00517486	-0.705944	0.000167351	-0.465641	0.0251423	0.10764	0.624939	0.0971492	0.659231	32.65	8.95418	23.6958	-14.7417
CICEN015919.1	HSF	blue	-0.523919	0.0102881	-0.657824	0.000645938	0.826964	1.14393e-06	0.275006	0.204087	-0.224778	0.302469	0.0289531	0.895666	0.609101	0.00203669	-0.578774	0.00381024	67.5415	36.7748	30.7667	6.00804
CICEN036377.3	TALE	blue	-0.518368	0.0112765	-0.740871	5.2658e-05	0.839689	5.44363e-07	0.611978	0.00191295	-0.392917	0.0636422	-0.238954	0.272169	0.559793	0.00547549	-0.494782	0.0163849	90.2347	41.9668	48.268	-6.30121
CICEN034452.1	TALE	blue	-0.517277	0.0114797	-0.665489	0.000529286	0.600937	0.00242543	0.610324	0.0019833	-0.232612	0.285479	-0.120105	0.585159	0.637234	0.00107443	-0.0666599	0.762501	41.9164	10.3026	31.6138	-21.3111
CICEN008661.1	B3	blue	-0.514668	0.0119776	-0.55988	0.00546671	0.727116	8.47523e-05	0.348405	0.103265	-0.155987	0.477245	0.0923733	0.67507	0.660794	0.000598352	-0.261179	0.228686	31.924	14.7831	17.1409	-2.35775
CICEN015481.1	ERF	blue	-0.513576	0.0121912	-0.696681	0.00022137	0.799981	4.61386e-06	0.374773	0.0780723	-0.325387	0.129759	-0.299434	0.165124	0.41201	0.0507591	-0.506698	0.0136097	62.2553	32.6651	29.5902	3.07487
CICEN003275.1	BXL6	blue	-0.513215	0.0122625	-0.496142	0.0160466	0.530009	0.009287	0.463844	0.0257856	-0.0855415	0.697959	-0.0161353	0.941749	0.537117	0.00822181	0.258546	0.233582	21.444	6.78924	14.6548	-7.86554
CICEN007318.1	C3H	blue	-0.512482	0.0124082	-0.626708	0.00137465	0.803671	3.86133e-06	0.559462	0.00550929	-0.23306	0.284524	-0.0474217	0.829873	0.688209	0.000283416	-0.141193	0.52048	58.8042	27.5182	31.286	-3.76781
CICEN009953.1	NF-YC	blue	-0.512211	0.0124626	-0.607652	0.00210156	0.719016	0.000110733	0.364056	0.0876811	-0.189706	0.385955	0.0433245	0.84439	0.683819	0.000321122	-0.342287	0.10988	39.8994	16.2442	23.6552	-7.411
CICEN011059.1	bHLH	blue	-0.511776	0.0125501	-0.602333	0.0023548	0.574819	0.00411659	0.497893	0.0156196	-0.314217	0.144241	-0.168084	0.443303	0.539964	0.00782452	-0.100018	0.649786	22.8972	7.08256	15.8146	-8.73208
CICEN005508.1	bZIP	blue	-0.511056	0.0126961	-0.72013	0.00010679	0.884258	2.18561e-08	0.47394	0.0223356	-0.360008	0.0915318	0.0125852	0.954551	0.796011	5.56556e-06	-0.301521	0.162054	101.302	47.5059	53.7961	-6.29023
CICEN012457.1	GLPK	blue	-0.508896	0.0131424	-0.795674	5.65377e-06	0.792946	6.41501e-06	0.60424	0.00226119	-0.252992	0.244135	-0.15046	0.493182	0.758852	2.70009e-05	-0.228762	0.293752	96.635	33.5832	63.0518	-29.4685
CICEN020273.1	MYB	blue	-0.508697	0.0131841	-0.657698	0.000648013	0.730902	7.45574e-05	0.624891	0.00143312	-0.0177187	0.936044	0.0138694	0.949919	0.771128	1.65492e-05	-0.109404	0.619246	69.5883	22.216	47.3723	-25.1563
CICEN024560.1	ERF	blue	-0.508582	0.0132083	-0.305538	0.156261	0.393519	0.0632014	0.348127	0.103559	-0.439523	0.035862	-0.187997	0.39033	0.173316	0.42903	0.304547	0.157676	7.62204	2.45037	5.17167	-2.72129
CICEN015333.1	INV	blue	-0.507929	0.0133463	-0.66662	0.00051371	0.798938	4.84883e-06	0.418511	0.0468685	-0.230879	0.289185	-0.0750894	0.733469	0.586102	0.00329316	-0.609335	0.00202638	61.7805	33.8301	27.9504	5.87969
CICEN017307.1	bHLH	blue	-0.506914	0.0135632	-0.628942	0.00130557	0.79787	5.10021e-06	0.383282	0.0710261	-0.374801	0.0780476	0.0129322	0.953299	0.675473	0.000404874	-0.0498312	0.821361	54.5172	27.8196	26.6977	1.1219
CICEN005813.1	ARR-B	blue	-0.505318	0.0139098	-0.315742	0.1422	0.426517	0.0424013	0.359404	0.0921164	-0.648926	0.000808458	-0.0230841	0.916735	0.338703	0.113897	0.252924	0.244266	12.372	4.70093	7.67107	-2.97014
CICEN030029.1	WRKY	blue	-0.503303	0.0143579	-0.699566	0.000203127	0.746532	4.29236e-05	0.378884	0.0746045	-0.31749	0.139884	-0.244344	0.261173	0.447492	0.032267	-0.522641	0.010509	51.4518	24.4841	26.9676	-2.48353
CICEN026011.1	BES1	blue	-0.502534	0.0145321	-0.388016	0.0673209	0.380674	0.0731319	0.300255	0.163912	-0.111124	0.613714	0.0702952	0.74994	0.480961	0.0201629	0.43109	0.0400034	13.0107	3.24254	9.76811	-6.52557
CICEN020515.2	NAC	blue	-0.501973	0.01466	-0.700469	0.000197687	0.832914	8.14563e-07	0.446266	0.0328006	-0.145934	0.506424	0.0622245	0.777905	0.765907	2.04525e-05	-0.481889	0.0198892	81.9141	36.4147	45.4994	-9.08464
CICEN005885.1	WRKY	blue	-0.497956	0.0156045	-0.636923	0.00108241	0.757364	2.85959e-05	0.284395	0.188442	-0.0438075	0.842676	0.0515152	0.815423	0.63102	0.00124399	-0.547398	0.00686148	50.9062	25.0781	25.8282	-0.750079
CICEN024493.1	NAC	blue	-0.496558	0.0159444	-0.4814	0.020033	0.532762	0.00886166	0.424152	0.0436847	-0.352248	0.0992624	-0.316607	0.14105	0.139689	0.524976	-0.390634	0.0653361	15.5	5.4284	10.0716	-4.64318
CICEN014439.1	MIKC_MADS	blue	-0.49626	0.0160176	-0.761594	2.4265e-05	0.693549	0.000242773	0.707519	0.000159415	-0.187557	0.391461	-0.338502	0.114125	0.508187	0.0132918	-0.300412	0.163681	71.0938	20.7324	50.3614	-29.6291
CICEN003931.2	bZIP	blue	-0.486007	0.0187096	-0.547934	0.00679603	0.723135	9.67659e-05	0.515526	0.0118119	-0.347624	0.104092	-0.321892	0.134173	0.235804	0.278731	-0.269299	0.214015	40.0552	19.8217	20.2335	-0.411846
CICEN019482.1	XTH22	blue	-0.485063	0.0189751	-0.580466	0.0036852	0.711744	0.000139714	0.481127	0.0201139	0.0293094	0.894389	-0.121928	0.579433	0.506823	0.0135827	-0.28325	0.190305	38.7248	19.3231	19.4018	-0.0786926
CICEN007561.1	.	blue	-0.484252	0.0192052	-0.653917	0.000713448	0.663398	0.000559147	0.405435	0.054944	-0.0732607	0.739739	-0.0881197	0.68929	0.611338	0.00193992	-0.233939	0.28266	35.5642	13.2612	22.303	-9.04181
CICEN033676.1	MYB_related	blue	-0.477615	0.021176	-0.3204	0.136089	0.335493	0.117584	0.346514	0.105278	-0.73742	5.94981e-05	-0.212414	0.330525	0.175792	0.422363	0.311018	0.148592	10.6489	2.81739	7.83155	-5.01416
CICEN021847.1	HSF	blue	-0.477087	0.0213396	-0.456145	0.0286934	0.593708	0.00282037	0.26289	0.22554	-0.201448	0.356669	-0.0925002	0.674647	0.319577	0.137155	-0.466343	0.0248944	13.4623	6.52085	6.94142	-0.420568
CICEN015340.1	NAC	blue	-0.474707	0.0220893	-0.524049	0.0102659	0.725627	8.90845e-05	0.162825	0.4579	-0.441757	0.0348235	0.159643	0.46685	0.605445	0.00220367	-0.208592	0.339504	42.3635	22.4242	19.9393	2.48485
CICEN009878.2	bZIP	blue	-0.472563	0.0227828	-0.500871	0.0149145	0.635608	0.00111676	0.347451	0.104277	-0.00869416	0.968595	0.115763	0.598893	0.654018	0.000711626	-0.257954	0.234692	32.8135	11.1364	21.6771	-10.5407
CICEN001729.1	VOZ	blue	-0.467774	0.0243954	-0.661135	0.000593086	0.635035	0.00113201	0.65601	0.000676557	-0.427215	0.0420282	-0.365064	0.0867416	0.46101	0.0268272	-0.103259	0.639173	40.714	11.2695	29.4445	-18.1751
CICEN021392.1	bHLH	blue	-0.465929	0.0250403	-0.68522	0.000308643	0.67582	0.000401051	0.615125	0.00178498	-0.567094	0.00477474	-0.285178	0.187174	0.533746	0.0087137	-0.0279524	0.899254	52.6155	17.7519	34.8636	-17.1117
CICEN020586.2	QRT2	blue	-0.464997	0.0253713	-0.644738	0.000896354	0.828206	1.06678e-06	0.387878	0.0674265	-0.276642	0.2013	-0.0774652	0.725348	0.579457	0.00375932	-0.629421	0.00129113	67.694	39.4298	28.2642	11.1656
CICEN019204.2	C2H2	blue	-0.464514	0.0255442	-0.377315	0.0759144	0.581151	0.00363552	0.383249	0.0710522	-0.539056	0.00794949	-0.199853	0.360569	0.216419	0.321273	0.1507	0.492485	12.7069	6.54346	6.16342	0.380039
CICEN033645.2	NAC	blue	-0.463644	0.0258579	-0.645114	0.000888145	0.517687	0.0114029	0.542195	0.00752442	-0.128044	0.560407	-0.333181	0.120293	0.484345	0.0191788	0.0942725	0.668755	30.287	6.9851	23.3019	-16.3168
CICEN017398.1	G2-like	blue	-0.463052	0.0260733	-0.521654	0.0106824	0.467874	0.0243606	0.451088	0.030741	-0.135688	0.537029	-0.111017	0.614056	0.525461	0.0100266	-0.127555	0.561918	14.0358	3.21654	10.8192	-7.60268
CICEN031147.1	GATA	blue	-0.462397	0.0263134	-0.623388	0.00148307	0.778835	1.19842e-05	0.402494	0.0568997	-0.321256	0.134987	-0.213783	0.327344	0.458979	0.0275941	-0.199	0.362663	44.7546	24.3672	20.3874	3.97975
CICEN028812.1	U80B1	blue	-0.461959	0.0264748	-0.760622	2.52053e-05	0.804528	3.70296e-06	0.665381	0.000530798	-0.447094	0.0324394	-0.246205	0.257444	0.67879	0.000369565	-0.125506	0.568269	90.7209	33.9948	56.726	-22.7312
CICEN016647.2	C3H	blue	-0.460642	0.0269648	-0.505624	0.0138429	0.50828	0.0132719	0.435961	0.0375677	-0.261272	0.228514	-0.173417	0.428755	0.462197	0.026387	0.0785377	0.721691	15.9696	4.9952	10.9744	-5.97919
CICEN021476.1	MYB	blue	-0.459723	0.027311	-0.33545	0.117634	0.492804	0.0168875	0.397791	0.0601386	-0.336063	0.116923	0.0224448	0.919034	0.343378	0.108678	-0.0195308	0.929518	8.39076	3.45171	4.93905	-1.48733
CICEN000009.1	BGL45	blue	-0.456111	0.0287067	-0.351865	0.0996555	0.548213	0.0067622	0.222028	0.308579	-0.597744	0.00259363	0.114823	0.601885	0.467882	0.0243579	-0.0160471	0.942067	15.3597	7.47918	7.88052	-0.401344
CICEN029830.1	ERF	blue	-0.454451	0.0293667	-0.413939	0.0495795	0.430852	0.0401253	0.366464	0.0854491	-0.0908835	0.680038	-0.088069	0.68946	0.46475	0.0254597	0.155009	0.480048	9.40533	2.63374	6.77159	-4.13785
CICEN025526.1	bHLH	blue	-0.45208	0.0303307	-0.313685	0.144959	0.461927	0.0264865	0.180929	0.408709	-0.585382	0.00334121	-0.0826371	0.707769	0.161625	0.461265	0.0605065	0.783894	6.8849	3.07734	3.80756	-0.730223
CICEN006948.1	B3	blue	-0.450646	0.0309257	-0.499073	0.0153371	0.415634	0.0485604	0.545849	0.00705364	-0.222037	0.308559	-0.0872651	0.692159	0.594234	0.00278991	0.349286	0.102337	25.7354	4.35686	21.3786	-17.0217
CICEN031944.1	B3	blue	-0.44514	0.0332969	-0.335967	0.117034	0.416924	0.0477958	0.330783	0.12315	-0.138062	0.529861	-0.0249604	0.909993	0.313058	0.145807	0.282457	0.191602	4.52995	1.81301	2.71694	-0.903924
CICEN035478.2	MIKC_MADS	blue	-0.44014	0.0355727	-0.284669	0.187998	0.333619	0.119776	0.392677	0.0638187	-0.763599	2.24213e-05	-0.173851	0.427585	0.149841	0.494983	0.308147	0.152576	11.9355	3.08158	8.85389	-5.77232
CICEN006053.2	E13K	blue	-0.435936	0.03758	-0.487193	0.0183809	0.760036	2.5788e-05	0.197833	0.365542	-0.124689	0.570811	0.143395	0.513928	0.558871	0.00556986	-0.555407	0.00593645	42.6129	26.0447	16.5682	9.47655
CICEN000808.1	WRKY	blue	-0.433512	0.0387775	-0.362735	0.0889238	0.645705	0.000875362	0.123561	0.574327	-0.112776	0.608417	0.283312	0.190202	0.531431	0.00906522	-0.405284	0.0550427	24.7157	12.994	11.7217	1.27224
CICEN032344.1	bHLH	blue	-0.429942	0.0405952	-0.226889	0.297831	0.458782	0.0276693	0.249283	0.251351	-0.262962	0.225409	-0.133263	0.544394	0.0578355	0.793228	0.147806	0.500927	6.49076	3.41859	3.07217	0.346425
CICEN034168.1	GRAS	blue	-0.429887	0.0406234	-0.377869	0.0754499	0.546714	0.0069458	0.176299	0.421003	-0.105269	0.632628	0.0185178	0.933166	0.272566	0.208293	-0.228182	0.295012	10.1898	5.74266	4.44712	1.29555
CICEN018852.1	NAC	blue	-0.428923	0.041126	-0.442043	0.0346925	0.702836	0.000184035	0.229855	0.291388	-0.479727	0.020532	0.17745	0.417927	0.612862	0.00187626	-0.206213	0.345163	34.8559	19.5902	15.2657	4.32453
CICEN007434.1	G2-like	blue	-0.427735	0.0417517	-0.581707	0.00359565	0.690487	0.000265411	0.277738	0.199448	-0.153241	0.485129	-0.093524	0.671241	0.435345	0.0378693	-0.623119	0.00149215	31.9722	17.5957	14.3765	3.21914
CICEN030158.1	Dof	blue	-0.423789	0.0438844	-0.63122	0.0012382	0.678614	0.000371371	0.637052	0.00107909	-0.218831	0.315776	-0.406173	0.054461	0.335358	0.117741	-0.137861	0.530466	41.4619	14.3233	27.1386	-12.8154
CICEN000264.1	TALE	blue	-0.423284	0.0441634	-0.484704	0.0190765	0.4658	0.0250859	0.431628	0.0397286	0.186098	0.39522	-0.162983	0.457457	0.422543	0.044575	-0.198725	0.363341	12.9644	3.8975	9.06692	-5.16941
CICEN031584.1	WRKY	blue	-0.421397	0.0452177	-0.346605	0.105179	0.536184	0.00835548	0.24649	0.256876	-0.111435	0.612713	0.236679	0.276897	0.537831	0.00812067	-0.203117	0.352614	16.911	5.80018	11.1108	-5.31063
CICEN000731.1	NAC	blue	-0.418648	0.0467889	-0.454878	0.0291957	0.436769	0.0371754	0.447123	0.0324269	-0.247695	0.254484	-0.463549	0.0258924	0.0900388	0.682861	-0.0411904	0.851971	9.91043	2.54987	7.36056	-4.81069
CICEN010643.1	C2H2	blue	-0.418227	0.0470336	-0.569466	0.00456383	0.811519	2.61092e-06	0.397197	0.0605576	-0.348048	0.103643	0.0425773	0.847043	0.645046	0.000889633	-0.321347	0.13487	53.0034	30.1395	22.8639	7.27553
CICEN019757.1	MIKC_MADS	blue	-0.418083	0.0471175	-0.445027	0.0333469	0.550853	0.00644872	0.255141	0.240016	-0.24364	0.262595	0.0798337	0.71728	0.562631	0.00519355	0.203331	0.352096	14.6301	5.80632	8.82383	-3.01751
CICEN009751.1	RHIE	blue	-0.416926	0.0477947	-0.576125	0.00401317	0.709737	0.000148788	0.29262	0.175426	-0.113151	0.607218	-0.118898	0.588964	0.429601	0.0407723	-0.58837	0.00314568	34.5284	20.511	14.0174	6.49361
CICEN002629.2	G2-like	blue	-0.414828	0.0490427	-0.361099	0.0904813	0.452944	0.0299765	0.215135	0.324221	0.018556	0.933028	0.0408438	0.853203	0.402244	0.0570684	0.0962297	0.66227	6.61455	2.48626	4.12829	-1.64203
CICEN028963.1	HD-ZIP	blue	-0.411105	0.05132	-0.378218	0.0751587	0.478859	0.0207948	0.301068	0.162717	-0.767316	1.93265e-05	-0.244143	0.261579	0.169366	0.439781	0.268561	0.215321	14.8395	4.87409	9.96545	-5.09137
CICEN004700.1	C2H2	blue	-0.410598	0.0516361	-0.447163	0.0324092	0.533607	0.00873437	0.406915	0.0539791	-0.803714	3.85324e-06	-0.324194	0.131253	0.19961	0.361165	-0.0270129	0.902625	22.3483	6.82773	15.5205	-8.6928
CICEN025582.1	LBD	blue	-0.410276	0.0518379	-0.369921	0.0823187	0.541541	0.00761134	0.181654	0.406801	-0.122957	0.576213	0.251403	0.24721	0.533082	0.00881336	-0.137214	0.532415	12.1888	5.22781	6.96094	-1.73313
CICEN000962.1	WRKY	blue	-0.40999	0.0520177	-0.5578	0.00568108	0.522458	0.0105411	0.510556	0.0127983	-0.00429932	0.984467	-0.409671	0.0522183	0.244676	0.260506	-0.0806247	0.714592	20.9173	6.57572	14.3416	-7.76587
CICEN023021.1	CO-like	blue	-0.408573	0.0529145	-0.550821	0.00645246	0.774573	1.4348e-05	0.253299	0.243543	-0.000404652	0.998538	0.128531	0.558903	0.604064	0.00226968	-0.520747	0.0108438	48.9118	27.1719	21.7399	5.43197
CICEN014928.1	LSD	blue	-0.408299	0.0530895	-0.631851	0.00122008	0.76968	1.75596e-05	0.494657	0.0164163	-0.073778	0.737964	-0.146318	0.505292	0.52575	0.00997817	-0.403777	0.05604	49.912	25.9344	23.9776	1.95677
CICEN018998.1	MYB	blue	-0.408053	0.0532469	-0.504876	0.0140072	0.582239	0.00355782	0.130526	0.552767	0.0101459	0.963354	0.050377	0.819435	0.460611	0.0269765	-0.543346	0.00737343	17.9449	6.55327	11.3916	-4.83834
CICEN009231.2	C2H2	blue	-0.406636	0.05416	-0.545919	0.00704486	0.748232	4.03257e-05	0.223601	0.305074	-0.247245	0.255375	0.299531	0.164981	0.787783	8.10639e-06	-0.376334	0.0767414	59.9027	23.5439	36.3588	-12.8149
CICEN016117.3	BGL34	blue	-0.406273	0.0543963	-0.700419	0.000197989	0.667726	0.000498875	0.703923	0.000178045	-0.44415	0.033738	-0.308576	0.151976	0.596785	0.00264609	-0.0506523	0.818465	57.6161	16.776	40.8401	-24.064
CICEN013767.1	WRKY	blue	-0.402755	0.0567239	-0.616214	0.00174244	0.782147	1.03916e-05	0.435866	0.0376141	-0.258248	0.234141	-0.268878	0.21476	0.373966	0.0787667	-0.421306	0.0452694	53.6426	28.0654	25.5772	2.48813
CICEN002629.1	G2-like	blue	-0.401392	0.057646	-0.27416	0.205539	0.368846	0.0832823	0.0197065	0.928886	-0.292022	0.17635	-0.054777	0.803951	0.0755746	0.731808	-0.0418841	0.849505	4.33263	1.5455	2.78713	-1.24164
CICEN015563.2	MAN5	blue	-0.396567	0.061004	-0.455684	0.0288751	0.580707	0.00366767	0.270487	0.211921	-0.27348	0.206711	0.0330622	0.880955	0.406732	0.0540982	-0.324232	0.131205	14.1799	7.00175	7.17812	-0.176371
CICEN031149.1	ZF-HD	blue	-0.395061	0.0620821	-0.37113	0.0812451	0.713235	0.000133284	0.260827	0.229336	-0.337787	0.114941	0.0253866	0.908462	0.372333	0.0801863	-0.435631	0.0377289	26.1084	18.2322	7.87624	10.356
CICEN001509.1	NAC	blue	-0.394587	0.0624246	-0.576382	0.00399314	0.770409	1.70443e-05	0.270923	0.211158	-0.108396	0.622497	0.0418593	0.849593	0.554078	0.00608229	-0.629526	0.001288	47.5386	26.5751	20.9634	5.61167
CICEN005469.1	DBB	blue	-0.393394	0.0632927	-0.294233	0.172947	0.614502	0.00180972	0.212023	0.331437	-0.404741	0.0554008	0.11257	0.609076	0.412136	0.0506809	0.0202949	0.926768	14.6655	10.0009	4.66454	5.33638
CICEN021766.1	HSF	blue	-0.393254	0.0633949	-0.29944	0.165114	0.274787	0.204464	0.335895	0.117118	0.0335055	0.87937	-0.32727	0.127424	0.0702736	0.750015	0.252143	0.245774	4.7838	1.04936	3.73444	-2.68508
CICEN010182.4	BGL10	blue	-0.392995	0.0635851	-0.421854	0.0449604	0.604558	0.00224589	0.32286	0.13294	-0.234671	0.281114	-0.124838	0.570345	0.404055	0.0558552	-0.0917446	0.677165	11.0474	6.7101	4.33732	2.37278
CICEN016117.1	BGL34	blue	-0.392187	0.0641802	-0.573808	0.00419811	0.736296	6.18861e-05	0.268169	0.216018	0.030585	0.88982	0.133051	0.545043	0.670753	0.000460124	-0.631486	0.00123054	47.3211	21.6733	25.6478	-3.97447
CICEN001957.1	C2H2	blue	-0.390903	0.0651351	-0.539302	0.00791547	0.556773	0.00578954	0.431398	0.0398458	-0.403189	0.056433	-0.273522	0.206639	0.378829	0.0746506	0.182241	0.405261	23.1165	7.98518	15.1313	-7.14612
CICEN022244.1	MIKC_MADS	blue	-0.389966	0.0658385	-0.532363	0.00892237	0.579219	0.00377704	0.309821	0.150244	-0.111473	0.612593	0.0499743	0.820856	0.537642	0.00814729	-0.534215	0.00864384	21.1832	7.23607	13.9471	-6.71108
CICEN006195.1	C3H	blue	-0.38768	0.0675793	-0.605317	0.00220975	0.684626	0.000313883	0.43036	0.0403788	-0.421659	0.0450704	-0.110704	0.615061	0.540346	0.00777238	-0.0696006	0.752336	38.8375	16.3587	22.4788	-6.12007
CICEN007229.1	NAC	blue	-0.387001	0.0681026	-0.515131	0.0118879	0.702333	0.000186868	0.369785	0.08244	-0.43229	0.0393921	0.0857661	0.697202	0.642473	0.000947232	-0.203685	0.351239	37.3271	18.6549	18.6722	-0.0172908
CICEN020623.1	NAC	blue	-0.386355	0.068604	-0.227993	0.295422	0.377902	0.0754222	0.0929468	0.673161	-0.157742	0.472243	0.166785	0.446884	0.368271	0.0838018	0.300474	0.163589	6.46383	2.67701	3.78683	-1.10982
CICEN011011.3	C3H	blue	-0.386268	0.0686715	-0.460075	0.0271779	0.419749	0.046155	0.194978	0.372643	-0.049521	0.822456	-0.0190082	0.9314	0.489248	0.0178218	-0.164502	0.453219	8.93417	1.91015	7.02402	-5.11387
CICEN033876.1	GRAS	blue	-0.38421	0.0702874	-0.505859	0.0137916	0.487548	0.0182832	0.470647	0.0234174	-0.16599	0.449086	-0.383367	0.0709584	0.334585	0.118642	0.0663304	0.763643	15.7416	4.91971	10.8219	-5.90217
CICEN029405.3	WRKY	blue	-0.382892	0.0713383	-0.36036	0.0911919	0.645015	0.000890298	0.0913697	0.678415	-0.176051	0.421668	0.121056	0.58217	0.40587	0.0546588	-0.419075	0.0465425	19.222	12.297	6.925	5.37199
CICEN000344.1	WRKY	blue	-0.382636	0.0715433	-0.617658	0.00168734	0.598991	0.00252682	0.571891	0.00435644	0.0103208	0.962722	-0.2161	0.322003	0.528925	0.00945916	-0.286601	0.184887	29.252	9.31053	19.9414	-10.6309
CICEN026621.1	NAC	blue	-0.382397	0.0717356	-0.479916	0.020475	0.626733	0.00137386	0.322953	0.132821	-0.242914	0.264063	0.0753972	0.732415	0.560135	0.00544091	-0.295689	0.170731	17.6366	8.40384	9.23275	-0.828909
CICEN034541.3	SRS	blue	-0.374706	0.0781298	-0.467559	0.0244696	0.652073	0.000747379	0.330497	0.123494	0.0363666	0.869152	0.0605404	0.783776	0.588637	0.00312867	-0.177127	0.41879	19.994	9.18467	10.8094	-1.62469
CICEN011784.2	ERF	blue	-0.374151	0.0786069	-0.458189	0.0278969	0.381456	0.0724959	0.375252	0.0776615	0.036204	0.869732	0.102579	0.641395	0.566785	0.00480277	0.0372678	0.865937	13.1007	2.05695	11.0437	-8.98676
CICEN035908.1	E1314	blue	-0.3723	0.0802157	-0.35925	0.092266	0.45337	0.0298032	0.429971	0.0405799	-0.457732	0.0280735	0.012289	0.95562	0.428581	0.0413056	-0.0577042	0.793688	12.3298	3.33035	8.99949	-5.66914
CICEN024608.1	GRAS	blue	-0.369608	0.0825987	-0.390115	0.0657262	0.560638	0.00539023	0.388128	0.0672351	-0.135653	0.537133	-0.165091	0.451581	0.233528	0.28353	0.00526914	0.980964	12.8816	6.77228	6.10931	0.662973
CICEN023268.1	YMY9	blue	-0.366711	0.0852218	-0.531421	0.00906683	0.753476	3.31619e-05	0.350309	0.101267	-0.267634	0.216971	0.104975	0.633586	0.623722	0.00147184	-0.495969	0.0160894	40.3788	21.6235	18.7553	2.86814
CICEN000546.1	NF-YB	blue	-0.365325	0.0864994	-0.253086	0.243954	0.435779	0.0376568	0.322987	0.132778	-0.397336	0.060459	-0.334546	0.118688	0.030326	0.890747	0.194227	0.374522	6.12667	2.8124	3.31428	-0.501882
CICEN027327.1	bZIP	blue	-0.364585	0.0871871	-0.299708	0.164718	0.570412	0.00448199	0.149333	0.496461	-0.490092	0.0175964	-0.0994877	0.651527	0.114381	0.603291	-0.30754	0.153428	13.1543	7.74726	5.40704	2.34022
CICEN024637.1	C2H2	blue	-0.36422	0.0875273	-0.489541	0.0177434	0.631462	0.00123121	0.222445	0.307647	-0.302932	0.160003	0.0148504	0.946381	0.518142	0.0113182	-0.285025	0.187422	20.2685	9.94022	10.3283	-0.388072
CICEN027764.1	bHLH	blue	-0.363549	0.0881569	-0.658971	0.000627179	0.755344	3.08941e-05	0.466801	0.0247336	0.0274524	0.901048	0.00713623	0.97422	0.710175	0.000146768	-0.380669	0.0731363	57.4314	23.4139	34.0175	-10.6036
CICEN021117.1	ERF	blue	-0.36106	0.0905189	-0.41879	0.0467066	0.583434	0.00347411	0.112915	0.607974	-0.436582	0.0372659	-0.106951	0.627172	0.20798	0.340955	-0.552954	0.00620795	19.8034	10.4585	9.34482	1.11372
CICEN001843.2	ERF	blue	-0.360387	0.0911657	-0.34888	0.102764	0.334117	0.11919	0.428366	0.0414184	-0.0695567	0.752487	-0.356247	0.0952203	0.129402	0.556219	0.230801	0.289352	8.57167	2.0862	6.48547	-4.39927
CICEN032406.1	PGLR5	blue	-0.358944	0.0925642	-0.292756	0.175216	0.582102	0.00356753	0.0652518	0.767382	-0.147016	0.503241	0.387367	0.0678203	0.653808	0.000715428	-0.240697	0.268582	21.5715	8.16831	13.4032	-5.23486
CICEN011598.1	MYB_related	blue	-0.35626	0.0952076	-0.515957	0.0117293	0.679028	0.000367142	0.176942	0.419285	-0.17254	0.43113	0.136183	0.535531	0.565429	0.0049275	-0.607903	0.00209017	30.8106	15.3637	15.4469	-0.0831505
CICEN035625.2	TCP	blue	-0.354506	0.0969646	-0.254299	0.241623	0.56196	0.00525906	0.0847877	0.7005	-0.212673	0.329922	0.0262924	0.90521	0.158608	0.469781	-0.269871	0.213004	12.7947	8.69882	4.09588	4.60294
CICEN009076.2	GRAS	blue	-0.353353	0.0981332	-0.50429	0.014137	0.747665	4.11766e-05	0.259655	0.231512	-0.144661	0.51018	0.16783	0.444003	0.647863	0.000830034	-0.556979	0.0057677	39.2243	20.8535	18.3707	2.48284
CICEN014809.2	bHLH	blue	-0.351799	0.0997243	-0.474666	0.0221024	0.470357	0.0235147	0.310991	0.14863	-0.148497	0.498902	0.020945	0.924428	0.491838	0.0171372	-0.360635	0.0909265	9.39855	2.714	6.68455	-3.97056
CICEN017618.1	TCP	blue	-0.34637	0.105432	-0.424883	0.0432847	0.415485	0.0486492	0.399842	0.0587089	-0.0806616	0.714467	-0.181357	0.407584	0.310989	0.148632	-0.047622	0.829165	7.36586	1.98071	5.38515	-3.40444
CICEN008259.1	ERF	blue	-0.345492	0.106377	-0.418703	0.0467571	0.531802	0.00900813	0.266828	0.218411	-0.647089	0.000846062	-0.297363	0.168209	0.0752795	0.732818	-0.0242848	0.91242	16.296	5.8884	10.4076	-4.51915
CICEN020110.1	Dof	blue	-0.339756	0.112705	-0.407642	0.0535104	0.54736	0.00686613	0.292931	0.174945	0.0571519	0.795622	-0.0429035	0.845884	0.31662	0.141033	-0.179958	0.411271	11.6744	6.30534	5.36907	0.936278
CICEN014693.1	bHLH	blue	-0.339528	0.112963	-0.452477	0.0301673	0.487088	0.0184098	0.352515	0.0989884	-0.150978	0.491676	-0.210969	0.333902	0.375338	0.0775888	0.253982	0.242231	11.7657	4.44192	7.32376	-2.88184
CICEN022071.1	Dof	blue	-0.339357	0.113155	-0.451284	0.0306595	0.632512	0.00120133	0.209239	0.337974	-0.132897	0.545511	-0.0835293	0.70475	0.279871	0.195875	-0.684331	0.000316513	21.6279	12.647	8.98089	3.66615
CICEN023688.2	RPE	blue	-0.338413	0.114227	-0.261447	0.228192	0.32388	0.131649	0.196102	0.369838	-0.32727	0.127424	-0.462388	0.0263166	-0.263234	0.224912	-0.309564	0.1506	8.02125	1.10905	6.9122	-5.80315
CICEN016570.1	MIKC_MADS	blue	-0.33719	0.115624	-0.194234	0.374504	0.276854	0.200941	0.238003	0.27414	-0.814257	2.26809e-06	-0.395592	0.0617006	-0.160662	0.463976	0.223238	0.305881	10.8347	1.47442	9.36026	-7.88584
CICEN019431.1	GRAS	blue	-0.335401	0.117691	-0.41063	0.051616	0.606167	0.0021698	0.0967811	0.660447	-0.292211	0.176058	0.29818	0.166987	0.608678	0.00205544	-0.310483	0.149328	30.259	12.3389	17.92	-5.58108
CICEN033300.1	Dof	blue	-0.330879	0.123035	-0.570323	0.00448963	0.56383	0.00507809	0.3875	0.0677178	-0.231107	0.288695	-0.191023	0.382606	0.404036	0.0558673	-0.534079	0.00866399	15.9519	5.48275	10.4691	-4.98639
CICEN006189.1	C2H2	blue	-0.330519	0.123467	-0.117565	0.593176	0.356763	0.0947082	0.0436599	0.8432	-0.444341	0.0336527	0.197462	0.366461	0.246699	0.25646	0.0737018	0.738225	6.0007	2.46573	3.53497	-1.06923
CICEN012094.1	ERF	blue	-0.329231	0.125025	-0.304636	0.157548	0.481789	0.0199185	0.0766607	0.728095	-0.0546647	0.804345	-0.0224926	0.918862	0.222773	0.306915	-0.238219	0.273691	6.20428	3.39357	2.81071	0.582855
CICEN021753.2	HSF	blue	-0.325287	0.129884	-0.397754	0.0601643	0.372175	0.0803249	0.271573	0.210022	-0.0045656	0.983505	0.0577552	0.79351	0.4205	0.0457261	-0.256	0.238382	6.53162	1.40801	5.12362	-3.71561
CICEN010891.1	WRKY	blue	-0.323392	0.132265	-0.221287	0.310237	0.49039	0.0175172	-0.114724	0.6022	-0.161279	0.462237	0.40718	0.0538081	0.471713	0.0230627	-0.225541	0.300788	16.0335	5.918	10.1155	-4.19748
CICEN002614.3	WRKY	blue	-0.320935	0.1354	-0.515493	0.0118183	0.493148	0.016799	0.229418	0.292331	-0.211429	0.332826	0.0302229	0.891117	0.478415	0.0209303	-0.355639	0.0958265	12.0302	3.45847	8.57177	-5.1133
CICEN024832.2	ERF	blue	-0.319002	0.137903	-0.352785	0.098712	0.54625	0.00700347	0.136677	0.534037	0.0205245	0.925942	0.0375732	0.864848	0.335885	0.11713	-0.402981	0.056572	9.4478	5.70039	3.74741	1.95298
CICEN024956.1	BGL46	blue	-0.316008	0.141845	-0.497575	0.0156964	0.675375	0.000405957	0.257415	0.235707	0.0207257	0.925217	0.147694	0.501253	0.59251	0.00289076	-0.420854	0.0455246	29.8626	14.3329	15.5297	-1.19685
CICEN016375.1	C2H2	blue	-0.311409	0.148055	-0.41374	0.0497003	0.435234	0.0379238	0.486942	0.0184499	-0.10431	0.635748	-0.1044	0.635455	0.44288	0.0343107	0.180639	0.409472	8.57244	2.156	6.41644	-4.26044
CICEN014711.2	NF-YC	blue	-0.310064	0.149907	-0.198263	0.364482	0.361012	0.0905646	0.122836	0.57659	-0.687639	0.000288085	-0.348626	0.103031	-0.232002	0.28678	-0.1479	0.500649	10.7378	2.18367	8.55416	-6.3705
CICEN023688.1	RPE	blue	-0.307875	0.152958	-0.376629	0.0764922	0.565099	0.00495834	0.172072	0.432401	-0.104909	0.6338	0.137523	0.531483	0.480138	0.0204085	-0.538056	0.00808888	13.0737	5.99756	7.07617	-1.07861
CICEN026136.1	PARG1	blue	-0.306763	0.154522	-0.293663	0.17382	0.59809	0.00257497	0.0754221	0.73233	-0.178527	0.415062	0.185461	0.396871	0.436777	0.0371716	-0.147812	0.500908	13.8433	9.01176	4.83153	4.18024
CICEN029791.1	MYB_related	blue	-0.306643	0.154692	-0.453406	0.0297883	0.501865	0.0146849	0.238711	0.272672	-0.263642	0.224168	-0.181138	0.408158	0.292315	0.175896	-0.38336	0.0709635	8.53515	4.23397	4.30118	-0.0672047
CICEN017936.1	MYB	blue	-0.303939	0.158549	-0.299853	0.164505	0.387773	0.0675077	0.213644	0.327666	-0.135525	0.537521	-0.093723	0.67058	0.317508	0.13986	0.0599075	0.785985	3.21203	1.48243	1.7296	-0.247176
CICEN011771.1	MYB	blue	-0.303808	0.158737	-0.243474	0.262929	0.497594	0.015692	0.102981	0.640082	-0.496853	0.0158722	0.127122	0.563257	0.304156	0.158237	-0.310215	0.149699	14.079	7.03964	7.03937	0.000264377
CICEN035986.1	G2-like	blue	-0.301961	0.161412	-0.328324	0.126131	0.315926	0.141954	0.138811	0.527609	-0.287482	0.183481	-0.427455	0.0419005	-0.0963197	0.661973	0.141361	0.519976	5.85498	0.925563	4.92942	-4.00386
CICEN024546.1	bZIP	blue	-0.299918	0.164408	-0.321448	0.134741	0.317642	0.139684	0.24838	0.253129	-0.184557	0.399216	0.0351551	0.873476	0.369481	0.0827125	-0.14034	0.523027	3.13522	0.643565	2.49166	-1.84809
CICEN024431.1	CHIA	blue	-0.292695	0.17531	-0.221192	0.310451	0.5462	0.00700968	0.0081149	0.970686	-0.148476	0.498966	0.211592	0.332444	0.298509	0.166496	-0.46784	0.0243723	15.1946	9.79651	5.39808	4.39844
CICEN025359.1	bZIP	blue	-0.292486	0.175633	-0.202777	0.353437	0.423178	0.044222	0.130935	0.551511	-0.570703	0.00445702	-0.159952	0.465977	0.0467484	0.832255	0.0883544	0.688502	7.24609	3.16782	4.07827	-0.910446
CICEN023097.1	ERF	blue	-0.291146	0.17771	-0.127709	0.561441	0.275273	0.203632	0.228286	0.294786	-0.108689	0.621553	-0.0309652	0.888458	0.0904887	0.681357	0.159005	0.468657	3.67896	1.40927	2.26969	-0.860415
CICEN023422.1	bHLH	blue	-0.289148	0.180841	-0.343082	0.109003	0.554654	0.0060187	0.112222	0.610193	-0.237727	0.274714	0.234691	0.281071	0.485963	0.0187222	-0.601544	0.0023945	19.7909	9.21585	10.575	-1.35919
CICEN002971.1	NF-YC	blue	-0.288857	0.181301	-0.415119	0.0488682	0.455164	0.0290818	0.438779	0.036213	0.0884143	0.688301	-0.199916	0.360413	0.30424	0.158116	0.0302953	0.890857	8.07539	2.91987	5.15552	-2.23565
CICEN004103.1	C2H2	blue	-0.285171	0.187185	-0.312131	0.147069	0.331381	0.122434	0.145949	0.50638	-0.12097	0.582439	0.0934137	0.671608	0.362508	0.0891387	0.0578511	0.793174	2.14914	0.531068	1.61807	-1.087
CICEN011078.1	bHLH	blue	-0.285066	0.187356	-0.391349	0.0648022	0.590903	0.00298755	0.0688379	0.754969	-0.0507505	0.818119	0.217984	0.317699	0.510983	0.012711	-0.242255	0.265401	14.8903	6.9746	7.91571	-0.941111
CICEN034292.1	ERF	blue	-0.280302	0.195159	-0.429546	0.040801	0.440672	0.0353247	0.114028	0.604417	-0.0419929	0.849118	0.150669	0.492573	0.519823	0.0110101	-0.482712	0.0196488	9.74527	2.1747	7.57057	-5.39588
CICEN011893.1	CHIT2	blue	-0.277286	0.200211	-0.120409	0.584203	0.491841	0.0171365	-0.00430659	0.984441	-0.379112	0.0744161	0.153958	0.483064	0.191732	0.380809	-0.273722	0.206294	10.1332	6.72719	3.40605	3.32114
CICEN034555.1	bZIP	blue	-0.26927	0.214065	-0.386346	0.0686105	0.671349	0.0004528	0.152942	0.485992	-0.358243	0.0932492	0.0320789	0.884472	0.379772	0.0738716	-0.398798	0.0594334	21.1111	14.3596	6.7515	7.60809
CICEN003330.1	ERF	blue	-0.269052	0.214451	-0.217988	0.31769	0.54251	0.0074828	-0.158515	0.470045	-0.108946	0.620722	0.345571	0.106292	0.385032	0.0696388	-0.565664	0.00490569	21.1665	10.0349	11.1315	-1.09662
CICEN005121.1	Dof	blue	-0.267465	0.217273	-0.404002	0.0558904	0.523454	0.0103681	0.257203	0.236106	-0.110742	0.614941	-0.308997	0.151389	0.121638	0.580343	-0.560955	0.0053586	14.4612	7.00501	7.45615	-0.451141
CICEN034352.1	GRAS	blue	-0.267355	0.217468	-0.497964	0.0156025	0.667572	0.000500914	0.243554	0.262768	0.224795	0.302432	0.101732	0.644164	0.559876	0.00546714	-0.676155	0.000397387	34.5326	17.2858	17.2468	0.0389351
CICEN030892.1	C3H	blue	-0.260722	0.229531	-0.294722	0.172201	0.583501	0.00346946	-0.00244061	0.991182	-0.299056	0.165683	0.197339	0.366765	0.363513	0.0881901	-0.656473	0.000668628	21.5098	12.5081	9.00166	3.50645
CICEN018560.1	SBP	blue	-0.253265	0.243609	-0.289019	0.181045	0.549366	0.00662383	0.120242	0.584728	-0.336155	0.116817	0.320513	0.135944	0.561458	0.00530856	-0.283428	0.190013	20.4306	9.54627	10.8843	-1.33808
CICEN031863.1	WRKY	blue	-0.253098	0.24393	-0.278834	0.197606	0.473379	0.0225169	0.162106	0.459916	-0.0702597	0.750063	-0.199947	0.360337	0.0453488	0.837211	-0.565924	0.0048817	10.8021	5.83689	4.96519	0.871697
CICEN014128.1	MYB	blue	-0.252158	0.245745	-0.285789	0.18619	0.615391	0.00177449	-0.102424	0.641902	-0.0619554	0.778843	0.299514	0.165005	0.40356	0.0561847	-0.693256	0.000244867	31.5514	17.5215	14.0299	3.49168
CICEN024615.1	GATA	blue	-0.249278	0.251362	-0.315709	0.142243	0.594561	0.00277107	0.0548365	0.803742	-0.189567	0.386312	0.180209	0.410607	0.409801	0.0521366	-0.607168	0.00212361	20.1925	11.6012	8.59122	3.01001
CICEN020402.1	.	blue	-0.247439	0.254991	-0.33817	0.114503	0.457216	0.0282736	0.137323	0.532088	-0.222943	0.306538	-0.200214	0.359682	0.0516996	0.814774	-0.679226	0.000365135	12.1445	5.22296	6.92156	-1.6986
CICEN015920.1	MIKC_MADS	blue	-0.246781	0.256296	-0.307805	0.153055	0.340463	0.111911	0.220713	0.311527	-0.261332	0.228403	0.0206779	0.925389	0.334779	0.118416	-0.126049	0.566584	2.17546	0.457943	1.71751	-1.25957
CICEN020752.1	ARR-B	blue	-0.242865	0.264162	-0.575173	0.00408833	0.676283	0.000395997	0.392682	0.0638151	-0.0107069	0.961329	0.0740228	0.737124	0.675473	0.000404873	-0.640857	0.000985014	41.73	16.0993	25.6307	-9.53136
CICEN016304.1	NAC	blue	-0.242633	0.264633	-0.303767	0.158797	0.571063	0.00442634	0.14603	0.506141	-0.440636	0.0353418	0.154015	0.4829	0.406455	0.0542775	-0.381828	0.0721948	16.2357	9.44069	6.795	2.6457
CICEN028091.2	C2H2	blue	-0.241961	0.266	-0.431585	0.0397501	0.649479	0.000797414	0.166755	0.446969	-0.0510711	0.816988	0.114212	0.603831	0.491666	0.0171819	-0.838116	5.98709e-07	31.4572	17.2224	14.2348	2.98767
CICEN023304.1	NAC	blue	-0.240065	0.269879	-0.251725	0.246584	0.531135	0.00911105	0.208353	0.340068	-0.243887	0.262094	0.19005	0.385079	0.412657	0.0503611	-0.300173	0.164033	11.693	6.13428	5.55868	0.575596
CICEN014245.1	ERF	blue	-0.239759	0.27051	-0.13117	0.550792	0.374202	0.0785629	-0.178894	0.414087	-0.0263161	0.905125	0.209549	0.337241	0.138908	0.527319	-0.375386	0.0775471	7.00014	2.56244	4.4377	-1.87525
CICEN018544.1	Dof	blue	-0.239081	0.271907	-0.422353	0.0446813	0.574606	0.00413363	0.282161	0.192088	0.116594	0.596253	0.0229172	0.917335	0.421254	0.0452987	-0.660693	0.000599915	18.3876	10.1254	8.26216	1.86325
CICEN035718.1	ERF	blue	-0.235282	0.279827	-0.498857	0.0153884	0.664362	0.000545199	0.312643	0.14637	0.0325392	0.882825	0.0575726	0.794149	0.540254	0.00778489	-0.713852	0.000130703	31.929	16.9181	15.0109	1.90718
CICEN023369.1	Nin-like	blue	-0.233166	0.2843	-0.312106	0.147103	0.56122	0.00533215	0.0939349	0.669876	0.0410763	0.852376	0.0693961	0.753041	0.292731	0.175254	-0.647898	0.000829326	14.8999	9.0737	5.82621	3.24749
CICEN004073.1	C3H	blue	-0.225743	0.300344	-0.386105	0.0687988	0.457315	0.0282352	0.44721	0.0323888	-0.206831	0.343689	-0.0492387	0.823453	0.547877	0.00680298	0.20236	0.354449	12.6078	3.19075	9.41704	-6.22629
CICEN014836.1	Dof	blue	-0.215777	0.322744	-0.424971	0.0432368	0.635888	0.00110936	0.272545	0.20833	0.0120486	0.956487	0.083087	0.706246	0.49554	0.0161959	-0.538732	0.00799447	22.246	12.2415	10.0045	2.23691
CICEN033930.1	Dof	blue	-0.211354	0.333001	-0.302508	0.160617	0.392891	0.0636611	0.226608	0.298446	-0.107777	0.624497	-0.0696408	0.752197	0.212886	0.329426	-0.239875	0.27027	2.6934	0.945142	1.74826	-0.803115
CICEN015184.1	NAC	blue	-0.21066	0.334626	-0.276838	0.200969	0.284355	0.188506	0.142629	0.516201	0.30819	0.152515	0.159409	0.467515	0.348651	0.103005	-0.196931	0.367778	4.16397	0.832117	3.33186	-2.49974
CICEN037249.1	RPE1	blue	-0.21065	0.334651	-0.210884	0.334102	0.413797	0.0496657	0.29715	0.168528	-0.215636	0.323068	-0.233536	0.283515	-0.0128613	0.953555	-0.139499	0.525546	7.40747	3.04713	4.36033	-1.3132
CICEN015056.1	Trihelix	blue	-0.210122	0.33589	-0.222867	0.306706	0.406835	0.0540313	0.208764	0.339097	0.0678688	0.758317	-0.0724473	0.742533	0.125807	0.567334	-0.0940995	0.669329	5.16187	3.01665	2.14522	0.87143
CICEN020402.2	BGLC	blue	-0.207987	0.340937	-0.442494	0.0344863	0.656119	0.000674692	0.0942116	0.668957	-0.01684	0.93921	0.224128	0.303907	0.580111	0.0037111	-0.819261	1.74314e-06	39.0206	19.1288	19.8919	-0.763112
CICEN034237.1	CO-like	blue	-0.190769	0.383251	-0.200015	0.360172	0.461302	0.0267183	-0.0332879	0.880148	0.12999	0.554412	0.312136	0.147061	0.33338	0.120058	-0.484643	0.0190939	11.9978	5.69866	6.29909	-0.600428
CICEN027252.1	ERF	blue	-0.180352	0.41023	-0.254789	0.240688	0.372325	0.0801937	0.227106	0.297357	-0.167902	0.443804	-0.105124	0.633101	0.229463	0.292234	0.166697	0.447128	3.18023	1.4145	1.76573	-0.351223
CICEN017318.1	bHLH	blue	-0.167804	0.444074	-0.44482	0.0334388	0.516178	0.0116872	0.358692	0.0928096	0.246199	0.257456	-0.0189446	0.931629	0.518679	0.0112191	-0.337716	0.115022	13.8825	4.79163	9.09082	-4.29918
CICEN006509.1	INV	blue	-0.162066	0.460026	-0.211512	0.33263	0.321337	0.134884	0.209631	0.337049	-0.380481	0.0732902	-0.0437565	0.842857	0.265381	0.221012	0.424816	0.043321	5.21365	1.79122	3.42243	-1.63121
CICEN024363.1	LDHB	blue	-0.161771	0.460854	-0.315626	0.142354	0.548708	0.00670244	0.10449	0.635161	0.216696	0.320638	0.117588	0.593105	0.376413	0.0766749	-0.610246	0.00198664	16.6069	9.52603	7.08091	2.44512
CICEN000469.2	C2H2	blue	-0.151239	0.49092	-0.238917	0.272246	0.286047	0.185775	0.194948	0.372717	0.314884	0.143345	0.0863158	0.695351	0.39835	0.0597464	0.00784376	0.971665	4.08056	0.953147	3.12741	-2.17427
CICEN034118.1	SBP	blue	-0.151099	0.491325	-0.205009	0.348049	0.285535	0.186599	0.245547	0.25876	-0.238243	0.273643	0.0358632	0.870948	0.278114	0.198814	0.360899	0.0906736	2.27574	0.744884	1.53085	-0.785967
CICEN011983.2	C2H2	blue	-0.150702	0.492479	-0.306898	0.154331	0.381905	0.0721322	0.451141	0.0307191	-0.246103	0.257648	-0.0244594	0.911793	0.44977	0.0312934	0.293494	0.17408	4.65465	1.27168	3.38297	-2.11128
CICEN008607.1	ERF	blue	-0.1488	0.498019	-0.119847	0.585973	0.434385	0.0383429	-0.181987	0.405929	-0.00962553	0.965232	0.227211	0.297127	0.186112	0.395185	-0.460049	0.027188	10.9607	5.13543	5.82531	-0.689872
CICEN026091.1	WRKY	blue	-0.137985	0.530092	-0.205454	0.346982	0.346566	0.105221	0.256959	0.236566	-0.61314	0.00186482	-0.0812542	0.712455	0.187712	0.391062	0.11579	0.598808	7.20985	2.34708	4.86277	-2.51569
CICEN012044.1	WRKY	blue	-0.137435	0.531751	-0.0238523	0.913974	0.371699	0.0807431	-0.06391	0.772042	-0.06678	0.762085	0.279111	0.197142	0.200278	0.359526	-0.371071	0.0812973	5.76376	2.73621	3.02755	-0.291337
CICEN022251.1	BGH3B	blue	-0.134767	0.539821	-0.384056	0.0704101	0.487984	0.0181641	0.124963	0.569955	0.0324033	0.883312	0.238316	0.27349	0.568576	0.00464204	-0.315487	0.142539	11.8522	3.04958	8.80262	-5.75304
CICEN033109.1	E1310	blue	-0.134675	0.540099	-0.41061	0.0516287	0.47586	0.0217235	0.408589	0.0529046	0.0994933	0.651508	-0.116964	0.59508	0.42918	0.0409917	-0.192628	0.378544	9.42255	2.94678	6.47577	-3.52899
CICEN013196.1	WRKY	blue	-0.13422	0.541482	-0.159202	0.468099	0.507307	0.0134789	-0.183597	0.401715	-0.00277581	0.989971	0.42902	0.0410755	0.38931	0.0663341	-0.700733	0.000196123	25.3573	10.7826	14.5747	-3.79209
CICEN009025.1	E13K	blue	-0.126581	0.564934	-0.0465702	0.832886	0.38692	0.0681656	-0.224086	0.304001	-0.0194715	0.929732	0.321856	0.134218	0.191526	0.381329	-0.60518	0.00221621	12.7723	5.97545	6.79686	-0.821413
CICEN002523.1	LBD	blue	-0.101046	0.646412	-0.220742	0.311461	0.464665	0.0254901	0.219077	0.315217	-0.194063	0.374935	-0.244969	0.259917	0.0421539	0.848546	-0.420531	0.0457085	8.40628	3.73913	4.66715	-0.928025
CICEN001936.2	AP2	blue	-0.099058	0.65294	-0.236178	0.277946	0.322216	0.133759	0.198624	0.363591	0.180526	0.409772	0.0343411	0.876384	0.292556	0.175524	-0.333522	0.11989	2.38611	0.813857	1.57225	-0.758392
CICEN034277.1	TALE	blue	-0.094245	0.668846	-0.00302015	0.989088	0.354259	0.0972141	-0.107703	0.624736	-0.339611	0.112869	0.281824	0.192641	0.18887	0.388092	-0.381215	0.0726911	10.297	4.73895	5.55804	-0.819091
CICEN034935.1	bHLH	blue	0.0831041	0.706188	-0.168756	0.441455	0.382039	0.072024	-0.0173567	0.937348	0.192637	0.37852	0.194178	0.374646	0.329483	0.12472	-0.538586	0.00801473	8.3996	2.87843	5.52117	-2.64275
CICEN026945.1	HB-other	blue	-0.0770665	0.726709	-0.170223	0.437437	0.320314	0.136201	0.0714327	0.746022	0.157304	0.473489	0.160864	0.463406	0.331841	0.121883	-0.0205418	0.925879	2.91272	1.03381	1.8789	-0.845086
CICEN025721.2	XTH31	blue	-0.0766748	0.728046	-0.138586	0.528285	0.35082	0.100736	0.0462869	0.833889	-0.199772	0.360766	-0.00735876	0.973417	0.163993	0.454635	-0.325121	0.130091	3.09285	1.31726	1.7756	-0.458341
CICEN017398.2	G2-like	blue	0.0759814	0.730416	-0.264818	0.22203	0.364929	0.0868668	0.184718	0.398797	-0.124423	0.571638	-0.0629213	0.77548	0.238014	0.274118	-0.307107	0.154037	4.21631	1.39196	2.82436	-1.4324
CICEN018287.1	HD-ZIP	blue	-0.0681338	0.757401	-0.0164171	0.940734	0.329383	0.124841	-0.0335338	0.879269	-0.532401	0.0089166	0.0350558	0.873831	-0.0133716	0.951714	-0.170183	0.437547	8.66142	3.34671	5.31471	-1.96799
CICEN024439.1	NAC	blue	-0.060861	0.782657	-0.161002	0.463016	0.436331	0.0373877	0.0705294	0.749133	-0.0114261	0.958733	0.0227599	0.917901	0.0973161	0.65868	-0.716693	0.00011936	12.5009	6.31705	6.1839	0.133152
CICEN010212.1	ERF	blue	-0.0499252	0.821029	-0.0362396	0.869605	0.380407	0.0733508	-0.173946	0.427326	-0.0311098	0.88794	0.244404	0.261053	0.16932	0.439908	-0.713917	0.000130433	13.2941	5.90234	7.39177	-1.48943
CICEN024402.2	YMY9	blue	-0.0471239	0.830927	-0.246382	0.257092	0.325121	0.130091	0.134025	0.542075	0.0491373	0.823811	-0.0832909	0.705556	0.241373	0.2672	-0.18739	0.39189	3.30364	1.04379	2.25984	-1.21605
CICEN005548.1	RAV	blue	-0.03914	0.859266	-0.24776	0.254355	0.34188	0.110331	0.0465433	0.832981	0.154818	0.480596	-0.152019	0.488659	0.123049	0.575925	-0.486072	0.0186915	8.35495	2.10389	6.25105	-4.14716
CICEN001116.2	bZIP	blue	0.026932	0.902915	-0.0461346	0.834428	0.266811	0.218441	-0.168804	0.441324	-0.129251	0.556685	0.157491	0.472957	0.113482	0.606162	-0.606156	0.00217031	6.37694	2.30978	4.06715	-1.75737
CICEN005768.3	ARF	blue	-0.0243871	0.912052	-0.20079	0.358275	0.424204	0.043656	-0.0803465	0.715537	0.315364	0.142703	0.28813	0.182451	0.36269	0.0889663	-0.863684	1.10851e-07	18.0492	6.29112	11.7581	-5.46694
CICEN032725.1	WRKY	brown	-0.656481	0.000668496	-0.854013	2.17731e-07	0.845826	3.71771e-07	0.679926	0.000358106	-0.293283	0.174405	-0.164418	0.453452	0.841343	4.9196e-07	0.00634327	0.977084	146.659	33.6198	113.039	-79.4192
CICEN013905.1	GAE3	brown	-0.64682	0.000851683	-0.767427	1.92401e-05	0.892538	1.04106e-08	0.523969	0.0102796	-0.243464	0.262949	0.060186	0.785013	0.873116	5.45244e-08	-0.239458	0.27113	126.203	36.6456	89.5571	-52.9115
CICEN011467.1	SNF4	brown	-0.641442	0.000971175	-0.88322	2.38903e-08	0.894089	8.99976e-09	0.699613	0.000202839	-0.24147	0.267	-0.132338	0.547217	0.882992	2.43595e-08	-0.180644	0.409461	174.413	40.3099	134.103	-93.793
CICEN002614.1	WRKY	brown	-0.630317	0.00126453	-0.835798	6.87638e-07	0.871364	6.24642e-08	0.635809	0.00111145	-0.205196	0.3476	-0.0245666	0.911408	0.916535	8.16965e-10	-0.174299	0.426375	159.788	47.7444	112.044	-64.2996
CICEN006377.1	ERF	brown	-0.626143	0.00139262	-0.661965	0.00058043	0.84735	3.37318e-07	0.333938	0.119401	-0.170221	0.437443	0.156764	0.475027	0.750044	3.77109e-05	-0.353434	0.0980505	78.9808	18.3933	60.5875	-42.1942
CICEN008591.2	AGL2	brown	-0.624856	0.00143425	-0.815314	2.14687e-06	0.793914	6.13509e-06	0.639878	0.00100852	-0.308299	0.152362	-0.102723	0.640925	0.827847	1.08865e-06	-0.14855	0.49875	111.395	28.4265	82.9683	-54.5418
CICEN025475.1	bZIP	brown	-0.624581	0.0014433	-0.856658	1.81899e-07	0.850734	2.70772e-07	0.647538	0.000836742	-0.247011	0.25584	-0.0510704	0.816991	0.91921	5.8734e-10	-0.168835	0.44124	159.396	48.2934	111.102	-62.809
CICEN015954.1	ARR-B	brown	-0.620888	0.00156945	-0.821824	1.51857e-06	0.777752	1.25501e-05	0.724893	9.12882e-05	-0.305879	0.155775	-0.222035	0.308562	0.768591	1.8355e-05	0.00657326	0.976253	112.504	22.4912	90.0124	-67.5212
CICEN028680.1	TCP	brown	-0.619344	0.00162488	-0.553904	0.00610159	0.532389	0.0089184	0.392237	0.0641433	-0.396136	0.0613112	-0.0132226	0.952252	0.580915	0.00365255	0.264246	0.223069	22.8253	5.70815	17.1171	-11.409
CICEN001391.1	BGL11	brown	-0.611007	0.001954	-0.759415	2.64179e-05	0.723281	9.62994e-05	0.494483	0.0164601	-0.156301	0.476349	0.010296	0.962812	0.851592	2.55884e-07	-0.0451488	0.83792	88.8337	30.0667	58.767	-28.7003
CICEN018660.3	GRAS	brown	-0.605773	0.00218821	-0.774935	1.41323e-05	0.83408	7.60946e-07	0.62268	0.00150712	-0.187158	0.392488	0.0178388	0.935611	0.898688	5.76576e-09	-0.0647018	0.769291	127.842	41.5731	86.2693	-44.6962
CICEN014652.1	Nin-like	brown	-0.59331	0.00284359	-0.781595	1.06433e-05	0.866441	9.05875e-08	0.452728	0.0300647	-0.265176	0.221383	0.0393449	0.858537	0.866134	9.26651e-08	-0.227618	0.296239	119.693	35.1972	84.4963	-49.2991
CICEN009523.1	NF-YA	brown	-0.570358	0.00448658	-0.738875	5.65247e-05	0.824288	1.32722e-06	0.492023	0.0170892	-0.206286	0.344989	0.0898618	0.683453	0.89454	8.62325e-09	-0.167199	0.445741	106.386	38.6035	67.783	-29.1795
CICEN008681.1	WRKY	brown	-0.566855	0.00479643	-0.820543	1.62742e-06	0.81705	1.9601e-06	0.72555	8.93138e-05	-0.245444	0.258966	-0.115317	0.60031	0.881325	2.80474e-08	-0.0414947	0.850889	140.875	39.9941	100.881	-60.8865
CICEN028226.1	BGAL	brown	-0.565558	0.0049155	-0.810247	2.78525e-06	0.742628	4.94486e-05	0.564805	0.00498583	-0.00703036	0.974602	-0.0469015	0.831714	0.859197	1.52561e-07	-0.297643	0.16779	108.961	34.5586	74.4024	-39.8438
CICEN018442.1	TCP	brown	-0.562186	0.00523698	-0.716096	0.000121669	0.784876	9.22258e-06	0.452792	0.0300387	0.0170683	0.938387	0.0606811	0.783285	0.84251	4.57743e-07	-0.247204	0.255456	93.1311	31.1787	61.9523	-30.7736
CICEN028138.1	MYB	brown	-0.560356	0.00541857	-0.552374	0.00627364	0.722576	9.85664e-05	0.241389	0.267166	-0.0352429	0.873163	0.249656	0.250621	0.74551	4.45547e-05	-0.36932	0.0828568	52.6365	17.6866	34.9499	-17.2633
CICEN026587.1	NAC	brown	-0.558679	0.00558964	-0.779379	1.17088e-05	0.780784	1.10229e-05	0.663929	0.00055143	-0.15877	0.469324	-0.0392144	0.859001	0.893942	9.12615e-09	-0.0458753	0.835346	122.304	41.5712	80.7328	-39.1617
CICEN003098.1	MYB	brown	-0.558367	0.00562198	-0.714106	0.000129649	0.732296	7.10819e-05	0.578794	0.00380874	-0.175815	0.4223	0.0503029	0.819697	0.873647	5.23008e-08	-0.13513	0.538719	92.0573	36.5768	55.4805	-18.9037
CICEN000316.2	WRKY	brown	-0.551919	0.00632563	-0.799219	4.78447e-06	0.781785	1.0556e-05	0.577358	0.00391763	-0.190123	0.384893	0.0328139	0.881843	0.919217	5.86816e-10	-0.174463	0.425933	122.255	45.9188	76.3362	-30.4174
CICEN012376.1	C2H2	brown	-0.550654	0.00647194	-0.528837	0.00947317	0.604047	0.0022705	0.419095	0.0465309	-0.108238	0.623009	0.195732	0.37076	0.816644	2.00246e-06	0.107	0.627012	50.0009	23.9645	26.0364	-2.07189
CICEN004033.1	bZIP	brown	-0.547873	0.00680346	-0.563372	0.00512196	0.735818	6.29264e-05	0.281573	0.193055	-0.189531	0.386404	0.202507	0.354093	0.717008	0.000118158	-0.405344	0.0550033	47.1363	15.4457	31.6906	-16.2448
CICEN005476.2	Trihelix	brown	-0.539163	0.00793464	-0.632046	0.00121452	0.767212	1.94078e-05	0.271534	0.21009	-0.114122	0.604117	0.285284	0.187004	0.837287	6.29277e-07	-0.396038	0.0613812	77.2045	30.2669	46.9376	-16.6706
CICEN014485.1	TALE	brown	-0.5366	0.00829573	-0.727067	8.48915e-05	0.794691	5.91824e-06	0.471094	0.0232681	-0.0634273	0.77372	0.168631	0.4418	0.936777	4.84106e-11	-0.243474	0.262928	110.715	47.073	63.6425	-16.5695
CICEN027252.2	ERF	brown	-0.534611	0.00858512	-0.542882	0.00743395	0.756609	2.94365e-05	0.24019	0.269622	-0.127241	0.562888	0.188074	0.390132	0.619145	0.00163216	-0.503249	0.0143702	46.8764	9.52339	37.353	-27.8296
CICEN015479.2	bHLH	brown	-0.532306	0.00893105	-0.752952	3.38237e-05	0.767002	1.95726e-05	0.593745	0.00281822	-0.164627	0.452869	-0.026727	0.90365	0.820493	1.63183e-06	-0.157737	0.472255	84.7211	25.543	59.1781	-33.6351
CICEN029923.2	C3H	brown	-0.529512	0.00936562	-0.768613	1.8339e-05	0.82035	1.64438e-06	0.626049	0.00139561	-0.251069	0.247859	0.00552875	0.980026	0.87343	5.31967e-08	-0.158456	0.470215	113.464	35.8324	77.6319	-41.7995
CICEN031965.1	ERF	brown	-0.528507	0.0095262	-0.632694	0.00119621	0.814378	2.25394e-06	0.278342	0.198432	-0.0322124	0.883994	0.119269	0.587793	0.700591	0.000196961	-0.554963	0.00598484	70.4026	16.5692	53.8335	-37.2643
CICEN033179.1	B3	brown	-0.524984	0.0101069	-0.664022	0.000550081	0.583112	0.00349653	0.576832	0.00395817	-0.130863	0.551731	-0.00939798	0.966054	0.805628	3.50805e-06	0.0962593	0.662172	58.3022	23.6611	34.641	-10.9799
CICEN012892.1	BES1	brown	-0.524016	0.0102715	-0.773979	1.47084e-05	0.784947	9.19409e-06	0.594073	0.0027992	-0.0455834	0.83638	0.00850367	0.969282	0.91528	9.50193e-10	-0.215496	0.323389	116.451	43.7766	72.674	-28.8974
CICEN018854.1	TCP	brown	-0.522648	0.0105079	-0.534634	0.00858169	0.546624	0.00695697	0.491141	0.0173192	-0.227769	0.29591	0.0640057	0.771709	0.681077	0.000346802	0.216475	0.321144	33.7466	11.2086	22.538	-11.3294
CICEN019204.1	C2H2	brown	-0.520628	0.0108651	-0.791092	6.98268e-06	0.810999	2.68093e-06	0.540739	0.00771917	-0.0818791	0.710336	0.0219944	0.920653	0.901906	4.16848e-09	-0.321832	0.13425	118.89	42.6269	76.2629	-33.6359
CICEN015277.3	C2H2	brown	-0.518425	0.0112658	-0.761888	2.39858e-05	0.826154	1.1969e-06	0.539565	0.00787915	-0.241274	0.267402	0.0244339	0.911884	0.875997	4.34076e-08	-0.191847	0.380517	107.979	35.3285	72.6502	-37.3217
CICEN003957.1	EIL	brown	-0.518279	0.0112929	-0.72324	9.64292e-05	0.773144	1.52281e-05	0.532454	0.00890843	-0.0361164	0.870045	0.0364483	0.86886	0.85059	2.73353e-07	-0.142153	0.517617	94.8545	33.2848	61.5698	-28.285
CICEN006212.1	FAR1	brown	-0.515578	0.011802	-0.776308	1.33407e-05	0.743972	4.71109e-05	0.615186	0.00178256	-0.094512	0.66796	-0.0584393	0.791116	0.864784	1.02328e-07	-0.115643	0.599275	102.875	35.1715	67.703	-32.5315
CICEN003383.1	Trihelix	brown	-0.513844	0.0121384	-0.750686	3.68201e-05	0.708856	0.000152934	0.503514	0.0143104	-0.241455	0.267032	-0.00111509	0.995971	0.831332	8.9267e-07	-0.0296423	0.893196	80.5479	27.1393	53.4086	-26.2693
CICEN028181.2	bHLH	brown	-0.512057	0.0124934	-0.559788	0.00547609	0.633956	0.00116122	0.195313	0.371805	0.164537	0.45312	0.239515	0.271011	0.7408	5.2792e-05	-0.301135	0.16262	44.5505	17.189	27.3616	-10.1726
CICEN025527.1	GRAS	brown	-0.510476	0.0128146	-0.749341	3.87074e-05	0.741057	5.23103e-05	0.576798	0.00396078	-0.192227	0.379557	0.0188342	0.932026	0.884089	2.21777e-08	-0.0795318	0.718307	97.0551	37.9073	59.1478	-21.2405
CICEN009697.1	FUCO1	brown	-0.510008	0.012911	-0.70525	0.000170958	0.763349	2.26444e-05	0.433878	0.0385946	-0.177679	0.417317	0.0294372	0.893931	0.792464	6.5585e-06	-0.360119	0.0914244	68.6316	22.2054	46.4263	-24.2209
CICEN033997.2	bHLH	brown	-0.503122	0.0143987	-0.616126	0.00174583	0.570758	0.00445231	0.498369	0.0155051	0.0422001	0.848382	-0.10122	0.645843	0.674093	0.000420405	0.088627	0.687588	35.4318	10.7435	24.6883	-13.9448
CICEN012954.1	NAC	brown	-0.502092	0.0146328	-0.77624	1.33789e-05	0.833975	7.65623e-07	0.547299	0.00687371	-0.18911	0.387479	-0.00180173	0.99349	0.875948	4.35792e-08	-0.222867	0.306707	114.379	37.3482	77.0308	-39.6826
CICEN019963.2	MYB	brown	-0.501726	0.0147169	-0.744028	4.70158e-05	0.802374	4.11231e-06	0.521078	0.0107846	-0.146859	0.503703	0.0345117	0.875774	0.87613	4.29495e-08	-0.283547	0.189819	99.909	34.8878	65.0211	-30.1333
CICEN010550.1	C2H2	brown	-0.499256	0.0152936	-0.58221	0.00355992	0.605637	0.00219461	0.509764	0.0129615	-0.410704	0.0515698	-0.0263242	0.905096	0.664679	0.000540684	0.124679	0.57084	30.4469	8.83188	21.615	-12.7831
CICEN031316.1	MYB_related	brown	-0.498141	0.01556	-0.66289	0.000566619	0.675538	0.000404155	0.416374	0.0481207	-0.22108	0.310702	0.0526194	0.811536	0.773489	1.50112e-05	-0.287187	0.183952	53.0379	19.9124	33.1255	-13.2131
CICEN021733.1	ERF	brown	-0.494766	0.016389	-0.485752	0.0187811	0.519942	0.0109886	0.293839	0.17355	-0.369768	0.0824559	0.101432	0.645148	0.625823	0.00140288	0.0789693	0.720221	19.0325	6.93135	12.1012	-5.16985
CICEN035268.1	bHLH	brown	-0.493571	0.0166912	-0.664928	0.00053715	0.554864	0.00599562	0.623697	0.00147268	-0.158844	0.469114	-0.0863909	0.695098	0.705552	0.000169381	0.0402475	0.855324	45.2368	13.2952	31.9416	-18.6464
CICEN032908.1	GRAS	brown	-0.490804	0.0174079	-0.683954	0.0003199	0.718981	0.000110858	0.424805	0.0433273	-0.101369	0.645354	0.192935	0.377769	0.93536	6.07135e-11	-0.280651	0.194579	94.6185	47.2121	47.4064	-0.194253
CICEN029868.1	ARR-B	brown	-0.490081	0.0175993	-0.754545	3.18471e-05	0.864848	1.01848e-07	0.536612	0.008294	-0.196381	0.369143	0.0381845	0.86267	0.88923	1.40989e-08	-0.283736	0.189512	118.236	38.8299	79.4063	-40.5764
CICEN019143.1	BGL03	brown	-0.488866	0.0179248	-0.669764	0.000472486	0.751452	3.57816e-05	0.477533	0.0212013	-0.270017	0.212749	0.158864	0.469057	0.887829	1.59862e-08	-0.0501548	0.820219	84.6868	36.3312	48.3557	-12.0245
CICEN031691.1	ERF	brown	-0.48327	0.0194871	-0.556638	0.00580396	0.568329	0.00466397	0.426506	0.0424069	0.0256828	0.907399	0.171926	0.432797	0.800887	4.41788e-06	-0.00794864	0.971286	46.7582	22.06	24.6982	-2.63821
CICEN014809.1	bHLH	brown	-0.479462	0.020612	-0.583865	0.00344431	0.643152	0.00093172	0.266233	0.219478	0.214373	0.32598	0.187254	0.39224	0.755728	3.04449e-05	-0.486491	0.0185749	46.2332	18.0641	28.1691	-10.1049
CICEN017693.1	GAE3	brown	-0.476951	0.0213818	-0.585229	0.00335152	0.705133	0.000171576	0.438274	0.036453	0.0523503	0.812483	0.106916	0.627286	0.751864	3.52346e-05	-0.0471011	0.831007	49.6959	17.3774	32.3185	-14.9411
CICEN013423.1	ERF	brown	-0.476346	0.0215707	-0.684684	0.00031337	0.737776	5.87579e-05	0.626557	0.00137943	-0.0977198	0.657348	-0.00703279	0.974594	0.805761	3.48506e-06	-0.181229	0.407919	83.896	26.6462	57.2498	-30.6035
CICEN008753.1	bHLH	brown	-0.476258	0.0215985	-0.642623	0.000943788	0.766724	1.97925e-05	0.339818	0.112636	-0.0652941	0.767236	0.20578	0.346201	0.856553	1.83219e-07	-0.271692	0.209813	75.8892	31.9089	43.9804	-12.0715
CICEN031448.1	HD-ZIP	brown	-0.47302	0.0226336	-0.706406	0.000164988	0.740723	5.29362e-05	0.505239	0.0139273	-0.0544138	0.805226	0.154485	0.481551	0.941204	2.30402e-11	-0.295016	0.171753	104.322	49.8305	54.4912	-4.66074
CICEN020475.1	HB-other	brown	-0.472838	0.022693	-0.662465	0.000572933	0.724391	9.28234e-05	0.27249	0.208425	-0.035909	0.870785	0.256899	0.236681	0.896926	6.85501e-09	-0.39663	0.0609592	84.2486	39.1006	45.148	-6.04743
CICEN002521.1	bHLH	brown	-0.470028	0.0236254	-0.675442	0.000405222	0.65442	0.000704428	0.5752	0.00408614	-0.212109	0.331236	-0.0741738	0.736606	0.753183	3.35307e-05	0.104164	0.636224	61.8309	19.5959	42.235	-22.639
CICEN014096.3	bZIP	brown	-0.466626	0.0247951	-0.713544	0.000131987	0.777562	1.26517e-05	0.477165	0.0213154	0.00260754	0.990579	0.171376	0.434292	0.973167	7.02578e-15	-0.211432	0.332817	118.77	57.3985	61.372	-3.97352
CICEN030357.1	CAMTA	brown	-0.464702	0.0254767	-0.740953	5.25053e-05	0.652027	0.000748242	0.683329	0.000325583	-0.0560828	0.799369	-0.0841989	0.702488	0.849072	3.01827e-07	-0.108195	0.623148	94.4332	34.4591	59.9741	-25.515
CICEN021170.1	GPDH1	brown	-0.464456	0.0255652	-0.552747	0.00623142	0.626849	0.0013702	0.294191	0.173012	0.124864	0.570265	0.125041	0.569714	0.683453	0.000324445	-0.101443	0.645113	30.2458	10.86	19.3858	-8.52581
CICEN018219.1	Trihelix	brown	-0.462733	0.02619	-0.581667	0.0035985	0.595327	0.00272749	0.439677	0.0357895	-0.00785309	0.971631	0.0609104	0.782485	0.735021	6.46975e-05	-0.0632993	0.774165	47.7808	17.6705	30.1102	-12.4397
CICEN009231.1	C2H2	brown	-0.460627	0.0269706	-0.600613	0.00244205	0.685805	0.000303557	0.354553	0.0969177	-0.118177	0.591241	0.253845	0.242495	0.890125	1.30011e-08	-0.157405	0.473201	66.9499	35.2084	31.7415	3.46684
CICEN014956.2	ARR-B	brown	-0.455981	0.0287581	-0.659386	0.000620516	0.682755	0.00033088	0.401283	0.0577207	-0.047706	0.828868	0.109535	0.618825	0.804157	3.7708e-06	-0.29018	0.179219	55.132	22.5433	32.5887	-10.0454
CICEN032956.1	HB-other	brown	-0.455652	0.0288881	-0.696967	0.000219499	0.632458	0.00120285	0.492357	0.0170026	-0.152806	0.486386	0.0918116	0.676942	0.866153	9.2538e-08	-0.227249	0.297044	74.159	34.5087	39.6504	-5.14168
CICEN023765.1	ARF	brown	-0.451411	0.030607	-0.73016	7.64667e-05	0.59829	0.00256422	0.516149	0.0116927	0.00172266	0.993776	0.0209656	0.924354	0.852579	2.39665e-07	-0.135445	0.537766	74.385	31.8747	42.5103	-10.6357
CICEN013540.1	AGM1	brown	-0.447543	0.0322447	-0.721949	0.00010062	0.70833	0.000155454	0.561837	0.00527123	0.115282	0.600423	-0.078799	0.720801	0.750495	3.70839e-05	-0.0837355	0.704053	68.4179	18.4063	50.0116	-31.6053
CICEN012376.4	C2H2	brown	-0.441226	0.0350685	-0.579252	0.00377458	0.580553	0.00367886	0.436017	0.0375406	-0.0817173	0.710885	0.182889	0.403566	0.865532	9.68694e-08	-0.0221857	0.919965	60.6586	32.3945	28.264	4.1305
CICEN008534.1	CAMTA	brown	-0.441063	0.0351437	-0.599958	0.00247597	0.601188	0.00241261	0.462292	0.0263519	-0.00873795	0.968436	0.260149	0.230594	0.924916	2.7926e-10	-0.101765	0.644057	74.7098	43.0491	31.6606	11.3885
CICEN027047.1	ARR-B	brown	-0.439144	0.0360406	-0.670005	0.000469447	0.78617	8.71023e-06	0.365055	0.0867502	-0.123707	0.573871	0.200584	0.358777	0.88874	1.4735e-08	-0.280452	0.194909	90.3362	38.5547	51.7815	-13.2267
CICEN020533.1	U80B1	brown	-0.438867	0.0361715	-0.733289	6.86945e-05	0.713215	0.00013337	0.537648	0.0081464	-0.11735	0.593857	0.0617247	0.779647	0.934857	6.57111e-11	-0.0937153	0.670605	104.88	49.5129	55.367	-5.85418
CICEN035841.1	CPP	brown	-0.436665	0.0372255	-0.631066	0.00124265	0.78872	7.77318e-06	0.336432	0.116496	0.123956	0.573093	0.22955	0.292045	0.880386	3.03365e-08	-0.486368	0.0186091	87.0708	36.9724	50.0984	-13.126
CICEN036742.1	PGMC	brown	-0.435373	0.0378554	-0.610904	0.00195837	0.605911	0.00218176	0.512033	0.0124983	-0.277649	0.199598	0.103922	0.637011	0.840324	5.23687e-07	-0.0303453	0.890678	58.2654	29.351	28.9144	0.436672
CICEN036377.1	TALE	brown	-0.435234	0.0379236	-0.643642	0.000920675	0.716292	0.000120906	0.494966	0.0163389	-0.206849	0.343646	0.116281	0.597248	0.79564	5.66269e-06	-0.242775	0.264345	58.0547	20.8189	37.2358	-16.4169
CICEN026727.2	NAC	brown	-0.434308	0.0383811	-0.747434	4.15283e-05	0.659467	0.00061922	0.610873	0.00195973	-0.0925582	0.674454	-0.0329562	0.881334	0.885378	1.9837e-08	-0.0461375	0.834418	94.6403	40.0734	54.5669	-14.4934
CICEN007473.1	MYB	brown	-0.433084	0.0389919	-0.461395	0.0266838	0.52317	0.0104172	0.38211	0.0719671	0.0313416	0.887111	0.311782	0.147545	0.812559	2.47568e-06	0.0367688	0.867717	42.8874	22.498	20.3895	2.10851
CICEN022907.1	CAMTA	brown	-0.430467	0.0403237	-0.551277	0.00639959	0.698648	0.000208782	0.296654	0.169275	-0.160307	0.464976	0.271675	0.209843	0.859542	1.48914e-07	-0.130142	0.553945	58.208	29.2247	28.9833	0.241394
CICEN011349.1	SBP	brown	-0.429592	0.0407768	-0.724238	9.32964e-05	0.713931	0.000130374	0.570444	0.00447923	-0.0541858	0.806027	0.0914995	0.677982	0.954226	1.76158e-12	-0.181994	0.405909	111.368	54.3463	57.0214	-2.67505
CICEN022834.1	C2H2	brown	-0.42716	0.0420572	-0.654784	0.000697972	0.673464	0.000427642	0.484857	0.0190333	0.101809	0.643912	0.0326505	0.882427	0.811594	2.60093e-06	-0.189713	0.385937	61.8814	24.3806	37.5008	-13.1203
CICEN000861.1	DBB	brown	-0.424081	0.0437238	-0.591629	0.00294353	0.706688	0.000163563	0.374408	0.0783859	-0.0330181	0.881112	0.219744	0.313709	0.863871	1.09353e-07	-0.272063	0.209167	65.4131	30.1547	35.2584	-5.10375
CICEN021872.1	BGAL	brown	-0.420711	0.0456062	-0.501629	0.0147392	0.658223	0.000639358	0.0682108	0.757135	0.106086	0.629976	0.401697	0.0574388	0.797785	5.12064e-06	-0.431465	0.0398114	53.2895	23.556	29.7334	-6.17742
CICEN023795.1	C3H	brown	-0.416539	0.0480234	-0.582586	0.00353337	0.604117	0.00226712	0.505564	0.013856	0.123423	0.574756	0.136741	0.533843	0.864564	1.0398e-07	-0.025826	0.906884	65.1048	34.1881	30.9167	3.2714
CICEN023452.1	bZIP	brown	-0.415258	0.0487852	-0.532228	0.00894285	0.576264	0.00400235	0.461009	0.0268276	-0.0313024	0.887251	0.106659	0.628116	0.721538	0.000101988	0.172008	0.432573	29.4485	12.0229	17.4256	-5.40264
CICEN033987.2	HSF	brown	-0.399589	0.0588842	-0.502919	0.0144446	0.55359	0.0061366	0.35303	0.0984622	-0.00822801	0.970278	0.314493	0.14387	0.865333	9.8294e-08	0.0898424	0.683518	50.3243	29.4253	20.899	8.52637
CICEN010744.1	WRKY	brown	-0.395241	0.0619528	-0.432237	0.039419	0.534769	0.00856184	0.132385	0.547073	0.273461	0.206744	0.192848	0.377988	0.554582	0.00602663	-0.484305	0.01919	18.0347	6.16228	11.8724	-5.71014
CICEN020515.1	NAC	brown	-0.3943	0.0626326	-0.442111	0.0346615	0.615427	0.00177308	0.0934901	0.671354	0.0752439	0.73294	0.252977	0.244163	0.624732	0.00143832	-0.402523	0.0568804	23.0373	8.1211	14.9163	-6.79515
CICEN036249.1	NAC	brown	-0.388685	0.0668092	-0.587929	0.00317394	0.575816	0.00403748	0.357449	0.0940295	-0.0480503	0.827651	0.00703626	0.974581	0.621299	0.00155493	-0.0216634	0.921844	20.1722	5.80873	14.3635	-8.55478
CICEN033872.1	TCP	brown	-0.388319	0.067089	-0.640849	0.000985184	0.675065	0.000409416	0.553459	0.00615129	-0.024934	0.910088	0.089116	0.68595	0.872812	5.58319e-08	-0.116061	0.597947	75.2186	35.1776	40.0409	-4.8633
CICEN005177.2	bZIP	brown	-0.387537	0.0676888	-0.624461	0.00144725	0.517205	0.011493	0.617323	0.0017	-0.00860057	0.968932	-0.0527435	0.811099	0.771177	1.65164e-05	0.142738	0.515878	49.4914	20.0199	29.4716	-9.45173
CICEN028713.2	GRAS	brown	-0.382892	0.0713379	-0.574192	0.00416697	0.627654	0.00134501	0.24336	0.26316	0.208295	0.340207	0.343634	0.108397	0.877494	3.84726e-08	-0.306992	0.154199	62.3661	33.3761	28.99	4.38616
CICEN003931.1	bZIP	brown	-0.378844	0.0746379	-0.42397	0.0437846	0.594904	0.00275147	0.132736	0.546004	0.100299	0.648861	0.468192	0.024251	0.813804	2.32192e-06	-0.129887	0.554727	42.0672	21.5228	20.5444	0.978345
CICEN016474.1	TCP	brown	-0.37843	0.0749822	-0.57602	0.00402146	0.699388	0.000204209	0.252774	0.244555	0.245433	0.258988	0.257403	0.235729	0.825721	1.22607e-06	-0.462144	0.0264065	63.1785	27.8543	35.3242	-7.4699
CICEN026252.1	GATA	brown	-0.374507	0.0783002	-0.617599	0.00168954	0.637536	0.00106673	0.438267	0.0364565	-0.0604276	0.784169	0.222586	0.307333	0.952801	2.41545e-12	-0.077337	0.725785	84.8432	50.839	34.0042	16.8349
CICEN022023.1	NF-X1	brown	-0.371259	0.081131	-0.326721	0.128101	0.290033	0.17945	0.285255	0.187051	-0.00257442	0.990699	0.145882	0.506578	0.589022	0.0031043	0.380056	0.0736384	17.4663	7.34064	10.1256	-2.78499
CICEN005517.1	TALE	brown	-0.370893	0.0814541	-0.631899	0.0012187	0.775469	1.38198e-05	0.305434	0.156409	-0.00237924	0.991404	0.238102	0.273934	0.859671	1.47572e-07	-0.51809	0.011328	80.0642	32.4577	47.6066	-15.1489
CICEN035277.1	Trihelix	brown	-0.370257	0.0820197	-0.455859	0.0288061	0.570077	0.00451083	0.290481	0.178749	-0.100325	0.648775	0.338966	0.113599	0.772877	1.5397e-05	-0.224171	0.303812	39.2609	20.3662	18.8947	1.47144
CICEN020475.2	HB-other	brown	-0.370037	0.0822155	-0.649299	0.000800997	0.662237	0.000576335	0.453168	0.0298851	-0.00900565	0.96747	0.222782	0.306896	0.968206	4.0814e-14	-0.201983	0.355366	94.9148	55.2847	39.6301	15.6546
CICEN008250.1	SBP	brown	-0.364783	0.0870025	-0.669375	0.00047743	0.7004	0.000198097	0.408876	0.0527217	0.034439	0.876034	0.21161	0.332402	0.931201	1.14699e-10	-0.339458	0.113041	87.4282	45.2763	42.1518	3.1245
CICEN017546.1	PGLR6	brown	-0.363191	0.0884934	-0.449503	0.0314063	0.456701	0.0284749	0.310873	0.148791	-0.188477	0.389098	0.0758579	0.730839	0.632691	0.00119629	0.111386	0.612873	14.4923	6.88596	7.60638	-0.720422
CICEN006449.1	NAC	brown	-0.362499	0.0891471	-0.49844	0.015488	0.609791	0.0020064	0.264149	0.223244	0.0413	0.851581	0.413153	0.0500572	0.914934	9.90248e-10	-0.109522	0.618867	62.9701	38.3343	24.6358	13.6985
CICEN017425.2	C2H2	brown	-0.355197	0.0962693	-0.605823	0.00218588	0.61295	0.00187264	0.349583	0.102026	0.115772	0.598863	0.295304	0.171315	0.9565	1.04211e-12	-0.199313	0.361894	83.0258	50.4291	32.5967	17.8324
CICEN027416.2	Trihelix	brown	-0.354711	0.0967584	-0.521271	0.0107503	0.457881	0.0280159	0.423995	0.043771	0.212371	0.330624	0.181129	0.408182	0.776294	1.33482e-05	0.0894555	0.684813	40.0341	19.291	20.7432	-1.45222
CICEN022247.1	MYB_related	brown	-0.353976	0.0975003	-0.331142	0.122719	0.444439	0.0336087	0.228697	0.293892	-0.124649	0.570933	0.327822	0.126746	0.654064	0.000710806	-0.0999466	0.650019	19.8968	9.23798	10.6588	-1.42081
CICEN017646.1	NAC	brown	-0.352743	0.0987554	-0.659493	0.000618806	0.615897	0.00175473	0.63782	0.00105951	-0.009961	0.964021	-0.166159	0.448617	0.69874	0.000208212	-0.29506	0.171687	51.9891	13.8653	38.1238	-24.2586
CICEN004795.1	MYB	brown	-0.351779	0.099745	-0.473215	0.0225701	0.461324	0.02671	0.261062	0.228901	0.288295	0.18219	0.24561	0.258633	0.76737	1.92843e-05	-0.0258315	0.906865	32.2408	17.0292	15.2116	1.81755
CICEN003995.1	FAR1	brown	-0.350075	0.101511	-0.584341	0.00341167	0.688739	0.000279139	0.362754	0.0889059	-0.0916006	0.677645	0.259165	0.232424	0.934915	6.51185e-11	-0.132101	0.547943	78.776	45.4831	33.293	12.1901
CICEN027926.1	C3H	brown	-0.349169	0.10246	-0.525819	0.00996677	0.649351	0.000799962	0.267477	0.217251	0.093751	0.670487	0.36368	0.0880335	0.899462	5.33851e-09	-0.377391	0.0758502	65.2975	37.5642	27.7333	9.83095
CICEN034034.1	bHLH	brown	-0.345606	0.106254	-0.555439	0.00593298	0.534433	0.00861143	0.435416	0.0378342	0.164527	0.45315	0.0325558	0.882766	0.646788	0.000852353	-0.302314	0.160899	23.5476	7.68366	15.864	-8.18032
CICEN031558.1	B3	brown	-0.344209	0.107769	-0.506088	0.0137418	0.455843	0.0288124	0.47881	0.0208095	-0.174975	0.424556	0.150917	0.491852	0.756788	2.92355e-05	0.0377181	0.864332	33.8352	18.3418	15.4934	2.84842
CICEN008866.2	WRKY	brown	-0.343037	0.109053	-0.478373	0.0209432	0.668297	0.000491358	0.324315	0.131101	-0.065477	0.766601	0.20746	0.34219	0.686531	0.000297346	-0.37101	0.081351	28.5254	9.65902	18.8664	-9.20734
CICEN032543.1	G2-like	brown	-0.338952	0.113614	-0.408512	0.0529534	0.467189	0.0245984	0.394998	0.062128	0.162747	0.458119	0.161474	0.46169	0.673046	0.000432516	-0.0316099	0.88615	19.1608	8.74723	10.4135	-1.66631
CICEN017587.2	bZIP	brown	-0.337058	0.115775	-0.55243	0.00626734	0.600731	0.00243597	0.392044	0.0642863	0.149228	0.496767	0.260342	0.230236	0.915571	9.17633e-10	-0.0521867	0.813059	68.6993	41.1408	27.5584	13.5824
CICEN015927.1	C2H2	brown	-0.336589	0.116316	-0.609683	0.00201115	0.582643	0.00352936	0.687501	0.000289224	-0.0938507	0.670156	-0.0634156	0.773761	0.748035	4.06195e-05	0.041247	0.851769	54.7676	19.0034	35.7641	-16.7607
CICEN001588.1	FURH	brown	-0.331859	0.121862	-0.299677	0.164765	0.356803	0.0946677	0.158316	0.470612	0.0630959	0.774872	0.236198	0.277905	0.463116	0.02605	-0.255129	0.240039	7.09474	2.33402	4.76072	-2.4267
CICEN024486.1	GeBP	brown	-0.331749	0.121993	-0.595584	0.00271298	0.443526	0.0340186	0.508718	0.0131797	-0.012563	0.954631	-0.11227	0.610039	0.625154	0.00142452	-0.0821859	0.709296	25.3705	7.56083	17.8097	-10.2488
CICEN033078.1	TALE	brown	-0.329218	0.125041	-0.539446	0.00789552	0.609474	0.00202029	0.301313	0.162359	-0.0175207	0.936757	0.324364	0.13104	0.882434	2.55429e-08	-0.379092	0.0744327	61.9186	35.8059	26.1127	9.69321
CICEN001264.1	B3	brown	-0.322444	0.133468	-0.467604	0.0244541	0.4996	0.0152121	0.393426	0.0632692	-0.222333	0.307897	0.166096	0.448793	0.67036	0.000465003	-0.195504	0.371329	25.9854	11.8436	14.1418	-2.29818
CICEN013496.1	G2-like	brown	-0.321897	0.134166	-0.52354	0.0103532	0.521567	0.0106978	0.430969	0.0400652	-0.0961	0.662699	0.0273878	0.901279	0.570542	0.00447082	-0.290772	0.178295	21.7101	5.93141	15.7786	-9.84724
CICEN014292.1	Trihelix	brown	-0.321109	0.135176	-0.328217	0.126262	0.356011	0.0954552	0.306004	0.155597	0.201447	0.35667	0.136061	0.535898	0.532299	0.00893202	0.102902	0.640339	14.8501	5.05814	9.792	-4.73386
CICEN022075.2	bZIP	brown	-0.319979	0.136633	-0.506083	0.0137427	0.579375	0.00376543	0.234219	0.282067	0.0807842	0.71405	0.28261	0.191351	0.76683	1.97084e-05	-0.44059	0.0353632	34.9439	17.2929	17.6511	-0.358213
CICEN014939.2	WRKY	brown	-0.317955	0.139272	-0.594795	0.00275773	0.546554	0.00696566	0.595011	0.0027454	0.117997	0.591811	0.0797689	0.7175	0.852847	2.3543e-07	-0.100314	0.648814	64.8921	33.1319	31.7602	1.37172
CICEN015954.2	ARR-B	brown	-0.317139	0.140347	-0.471037	0.0232871	0.396478	0.0610676	0.348839	0.102807	-0.146247	0.505501	0.113383	0.606477	0.675634	0.000403093	0.00186719	0.993254	16.8509	8.59086	8.26005	0.330809
CICEN005681.1	bZIP	brown	-0.314165	0.144311	-0.604205	0.0022629	0.509097	0.0131003	0.579726	0.00373945	0.0632917	0.774191	-0.00643789	0.976742	0.755203	3.106e-05	-0.278246	0.198593	44.6557	17.867	26.7887	-8.92166
CICEN010336.1	CAMTA	brown	-0.313433	0.145299	-0.563699	0.00509059	0.710232	0.000146504	0.352945	0.0985488	0.00538948	0.980529	0.31517	0.142962	0.93445	7.00241e-11	-0.34543	0.106444	79.9266	45.4688	34.4579	11.0109
CICEN022353.1	NAC	brown	-0.312168	0.147018	-0.490521	0.0174826	0.526296	0.00988731	0.287882	0.182845	0.00541975	0.98042	0.127283	0.56276	0.673434	0.000427996	-0.494266	0.0165148	20.7189	8.54825	12.1706	-3.6224
CICEN007551.1	E2F/DP	brown	-0.311167	0.148388	-0.40663	0.0541639	0.556958	0.00576985	0.195784	0.37063	-0.310355	0.149506	0.331702	0.122049	0.739774	5.4753e-05	-0.208379	0.340006	32.9508	16.6883	16.2626	0.425724
CICEN023658.1	FAR1	brown	-0.308517	0.152059	-0.310731	0.148987	0.381492	0.0724663	0.151145	0.491191	-0.0388227	0.860396	0.361226	0.0903603	0.630157	0.00126925	-0.134749	0.539876	18.085	8.87555	9.20948	-0.333929
CICEN033739.1	bHLH	brown	-0.308341	0.152305	-0.439648	0.035803	0.511851	0.0125351	0.246123	0.257609	0.303562	0.159092	0.329345	0.124887	0.794238	6.04396e-06	-0.314196	0.144269	36.7657	20.1356	16.6301	3.50555
CICEN035509.1	MYB_related	brown	-0.307849	0.152993	-0.491076	0.0173364	0.485188	0.0189398	0.21523	0.324002	-0.0177656	0.935875	0.317697	0.139612	0.840734	5.10717e-07	-0.157046	0.474224	44.8458	26.9742	17.8715	9.10266
CICEN028891.4	MYB	brown	-0.305314	0.15658	-0.39108	0.0650026	0.325813	0.129228	0.241889	0.266145	0.163115	0.457089	0.32319	0.132521	0.736688	6.10429e-05	-0.0161614	0.941655	25.101	14.1073	10.9937	3.11366
CICEN010838.2	TALE	brown	-0.303925	0.158569	-0.570619	0.00446426	0.539047	0.00795069	0.459851	0.0272626	0.173216	0.4293	0.156781	0.474979	0.844535	4.0336e-07	-0.166616	0.447352	52.2886	28.4802	23.8084	4.67175
CICEN017461.2	HD-ZIP	brown	-0.301732	0.161746	-0.411558	0.0510384	0.534711	0.00857039	0.216555	0.32096	0.072108	0.743699	0.205551	0.346748	0.659328	0.000621437	-0.330372	0.123645	15.7288	7.40784	8.32097	-0.913127
CICEN006930.2	FUCO1	brown	-0.301145	0.162604	-0.5692	0.00458709	0.510222	0.0128668	0.388214	0.0671694	0.0331848	0.880516	-0.100647	0.647719	0.589208	0.00309259	0.0556454	0.800903	21.8898	5.97307	15.9167	-9.94364
CICEN037544.1	B3	brown	-0.30074	0.163199	-0.456408	0.0285898	0.428714	0.0412356	0.279314	0.196803	-0.0328475	0.881723	0.25461	0.241029	0.759113	2.67294e-05	-0.242843	0.264207	29.9482	17.748	12.2002	5.54776
CICEN024065.1	G2-like	brown	-0.29629	0.169824	-0.501729	0.0147162	0.528262	0.00956557	0.299242	0.165408	0.172253	0.431909	0.363213	0.0884731	0.898698	5.7598e-09	-0.329096	0.125189	59.4305	36.2691	23.1615	13.1076
CICEN021847.3	HSF	brown	-0.295956	0.170328	-0.229596	0.291948	0.351101	0.100444	0.148398	0.499194	-0.0252807	0.908843	0.389784	0.0659755	0.614977	0.00179084	0.236759	0.27673	10.9226	5.71469	5.20786	0.506831
CICEN025281.2	C2H2	brown	-0.295061	0.171685	-0.357813	0.0936715	0.3103	0.149582	0.214245	0.326274	0.201075	0.357577	0.39786	0.0600899	0.797535	5.18146e-06	0.0227347	0.917991	33.1704	20.7273	12.4432	8.28406
CICEN024599.1	LBD	brown	-0.29449	0.172556	-0.470781	0.0233725	0.568973	0.00460702	0.130003	0.554372	0.0891426	0.685861	0.304553	0.157667	0.687519	0.000289079	-0.538408	0.00803959	27.38	10.8961	16.4838	-5.58769
CICEN027703.1	G2-like	brown	-0.293359	0.174288	-0.428483	0.0413569	0.317235	0.14022	0.36701	0.084949	0.0940638	0.669448	0.127517	0.562036	0.68978	0.000270894	0.26515	0.22143	21.1485	10.7443	10.4043	0.340004
CICEN022450.2	B3	brown	-0.293011	0.174823	-0.30266	0.160397	0.38663	0.0683903	0.0736124	0.738532	-0.0920442	0.676166	0.284834	0.187731	0.555373	0.00594014	-0.265116	0.221491	8.92559	3.66102	5.26457	-1.60355
CICEN014016.1	FAR1	brown	-0.291101	0.177781	-0.427196	0.0420382	0.618986	0.00163798	0.137178	0.532525	0.140277	0.523215	0.419997	0.0460129	0.780533	1.11428e-05	-0.390699	0.0652876	39.8186	20.0309	19.7877	0.243248
CICEN005869.1	Trihelix	brown	-0.288502	0.181863	-0.472911	0.0226693	0.562754	0.00518157	0.15278	0.486461	0.163267	0.456664	0.509045	0.0131111	0.945002	1.16222e-11	-0.319283	0.137538	76.4706	46.6071	29.8635	16.7435
CICEN017950.1	Trihelix	brown	-0.285328	0.186933	-0.307594	0.153351	0.533131	0.00880595	-0.0141198	0.949016	0.292971	0.174884	0.566039	0.00487106	0.749479	3.85098e-05	-0.483346	0.0194651	41.4845	18.3348	23.1498	-4.81499
CICEN018620.1	FAR1	brown	-0.283121	0.190514	-0.249168	0.251578	0.346233	0.105579	-0.0238647	0.91393	-0.0978762	0.656833	0.426881	0.0422062	0.582887	0.00351224	0.0492876	0.82328	13.4832	5.97779	7.50537	-1.52758
CICEN030490.1	SRS	brown	-0.28132	0.193472	-0.466313	0.0249051	0.574826	0.00411599	0.172253	0.431909	0.322166	0.133823	0.20845	0.339838	0.59724	0.00262109	-0.623866	0.00146703	26.7372	7.77207	18.9651	-11.193
CICEN024945.1	BGL11	brown	0.279532	0.196439	-0.0101017	0.963513	-0.0897599	0.683794	0.0742766	0.736254	0.466645	0.0247885	0.223845	0.304533	0.42341	0.0440937	-0.0304478	0.890311	5.45319	2.12177	3.33143	-1.20966
CICEN035643.1	SBP	brown	-0.279525	0.196452	-0.509498	0.0130166	0.575996	0.0040233	0.231302	0.288277	0.16071	0.46384	0.386937	0.0681519	0.942599	1.80156e-11	-0.19831	0.364364	70.4923	45.6631	24.8292	20.8339
CICEN007799.1	SRS	brown	-0.278589	0.198018	-0.298223	0.166923	0.482543	0.0196979	0.0280692	0.898835	0.402612	0.0568205	0.417956	0.0471911	0.679752	0.000359842	-0.26175	0.227634	27.5566	12.2239	15.3328	-3.1089
CICEN027790.1	bHLH	brown	-0.278225	0.198628	-0.505936	0.0137747	0.635132	0.00112942	0.221467	0.309835	0.112737	0.608544	0.383158	0.071125	0.861712	1.2773e-07	-0.431551	0.0397675	58.7291	32.4044	26.3247	6.07968
CICEN000416.1	CAMTA	brown	-0.277875	0.199217	-0.568068	0.00468715	0.522143	0.0105963	0.41466	0.0491436	-0.21339	0.328256	0.11784	0.592306	0.821963	1.50718e-06	-0.0582843	0.791658	48.2318	28.0108	20.2209	7.78993
CICEN017331.1	NAC	brown	-0.277847	0.199263	-0.315729	0.142217	0.243314	0.263253	0.312262	0.146889	0.143015	0.515056	0.234904	0.280621	0.645937	0.000870389	0.119535	0.586955	18.1392	9.65132	8.48786	1.16346
CICEN004694.1	NAC	brown	-0.275961	0.202457	-0.303923	0.158572	0.574746	0.00412241	-0.0613445	0.780971	0.115382	0.600105	0.468301	0.0242134	0.621866	0.00153513	-0.588454	0.00314033	29.2226	8.84684	20.3758	-11.5289
CICEN007923.1	C2H2	brown	-0.274226	0.205426	-0.416771	0.0478861	0.480332	0.0203506	0.0571122	0.795761	0.0667566	0.762166	0.396829	0.0608179	0.721411	0.00010241	-0.326892	0.127891	24.8664	12.103	12.7633	-0.660286
CICEN005995.2	Trihelix	brown	-0.268434	0.215546	-0.420676	0.0456256	0.457137	0.0283047	0.261588	0.227932	0.217777	0.31817	0.282429	0.191647	0.675341	0.000406334	-0.281818	0.192651	20.4447	9.16174	11.283	-2.12124
CICEN015507.1	RWA3	brown	-0.265905	0.220069	-0.450667	0.0309166	0.634433	0.00114823	0.203596	0.351455	-0.00974448	0.964803	0.320804	0.135569	0.744488	4.62383e-05	-0.310588	0.149184	35.2172	16.8086	18.4086	-1.59991
CICEN028891.1	MYB	brown	-0.259065	0.232611	-0.484792	0.0190516	0.422338	0.0446893	0.359202	0.0923125	0.0235241	0.915154	0.283227	0.190342	0.830366	9.43587e-07	-0.0832687	0.705631	41.1601	25.9677	15.1924	10.7753
CICEN001523.1	ARF	brown	-0.25763	0.235301	-0.611001	0.00195425	0.590841	0.00299133	0.4555	0.0289484	-0.069883	0.751362	0.109837	0.617851	0.877296	3.90966e-08	-0.203615	0.351409	62.3251	36.1683	26.1569	10.0114
CICEN019383.1	CAMTA	brown	-0.257607	0.235344	-0.526125	0.00991577	0.579645	0.00374545	0.341283	0.110994	0.142125	0.517702	0.359273	0.0922441	0.96838	3.85637e-14	-0.210929	0.333996	80.5449	53.2241	27.3208	25.9033
CICEN021286.3	C3H	brown	-0.256893	0.236692	-0.441205	0.0350781	0.465641	0.0251424	0.473173	0.022584	0.106878	0.627407	0.192058	0.379983	0.774373	1.44686e-05	0.0184336	0.933469	35.3266	20.8277	14.4988	6.32888
CICEN007270.2	bZIP	brown	-0.255894	0.238582	-0.514752	0.0119613	0.684239	0.000317333	0.371778	0.0806736	-0.0842255	0.702398	0.159107	0.468367	0.744245	4.66478e-05	-0.180664	0.409408	36.0312	15.7481	20.2831	-4.53508
CICEN023316.1	TALE	brown	-0.24843	0.253032	-0.404071	0.0558444	0.505823	0.0137994	0.285597	0.186499	-0.101852	0.643773	0.203521	0.351636	0.666641	0.000513427	-0.0990919	0.652828	13.4049	6.88457	6.52038	0.364191
CICEN029852.1	HD-ZIP	brown	-0.247791	0.254294	-0.37099	0.0813681	0.344934	0.106981	0.281612	0.192992	0.413931	0.0495843	0.290423	0.17884	0.736871	6.06547e-05	-0.151361	0.490567	29.6228	16.3776	13.2451	3.13251
CICEN002040.2	bHLH	brown	-0.247711	0.254451	-0.54957	0.0065995	0.623218	0.0014888	0.303981	0.158489	0.0209399	0.924447	0.218222	0.317158	0.804297	3.74508e-06	-0.365406	0.0864244	41.8831	20.9129	20.9702	-0.0572978
CICEN004424.1	Dof	brown	0.244144	0.261577	0.0809055	0.713639	0.162851	0.457827	-0.191701	0.380887	0.293382	0.174252	0.443665	0.033956	0.331286	0.122546	-0.24038	0.269232	5.0847	1.32457	3.76013	-2.43556
CICEN034886.1	MYB	brown	-0.242308	0.265294	-0.355828	0.0956379	0.377604	0.0756715	0.140931	0.52126	0.345629	0.106229	0.290869	0.178142	0.671074	0.000456164	-0.0889405	0.686538	16.9418	8.85894	8.08282	0.776122
CICEN036358.1	TALE	brown	-0.24155	0.266839	-0.343085	0.109001	0.387336	0.0678441	0.186848	0.393285	0.0363921	0.869061	0.432434	0.0393191	0.842773	4.50332e-07	0.0807897	0.714032	40.2629	26.7939	13.469	13.3249
CICEN014489.1	SBP	brown	-0.240594	0.268794	-0.310709	0.149018	0.562224	0.00523323	0.101708	0.644245	0.259781	0.231278	0.32443	0.130957	0.60615	0.00217061	-0.278874	0.197539	18.6639	7.27587	11.388	-4.11215
CICEN020533.2	U80B1	brown	-0.240546	0.268891	-0.425126	0.0431524	0.56484	0.00498251	0.494293	0.0165081	-0.0698851	0.751354	0.0913132	0.678604	0.674335	0.00041764	-0.0872584	0.692182	21.1761	9.84148	11.3346	-1.49309
CICEN031067.1	BGL02	brown	-0.239739	0.270549	-0.547635	0.00683257	0.386666	0.0683625	0.301659	0.161853	-0.0394893	0.858022	0.0675232	0.759513	0.693109	0.00024592	-0.151338	0.490631	23.5899	11.1017	12.4882	-1.38651
CICEN013827.1	MYB	brown	-0.239034	0.272004	-0.39013	0.0657145	0.518588	0.0112359	0.142518	0.516531	0.0614807	0.780497	0.356586	0.0948833	0.700726	0.000196164	-0.265758	0.220334	23.5383	12.0509	11.4874	0.563504
CICEN005476.1	Trihelix	brown	-0.238699	0.272698	-0.428097	0.0415601	0.502612	0.0145143	0.0818679	0.710374	0.175663	0.422706	0.5004	0.0150241	0.856279	1.8669e-07	-0.334624	0.118596	49.7188	27.7837	21.9351	5.84863
CICEN029340.3	MIKC_MADS	brown	-0.238566	0.272972	-0.316172	0.141627	0.551351	0.00639095	0.0552195	0.802397	-0.149097	0.497152	0.469075	0.0239484	0.726774	8.57318e-05	-0.196589	0.368627	29.023	13.4827	15.5403	-2.05757
CICEN004001.1	E2F/DP	brown	-0.236421	0.277437	-0.336611	0.116289	0.432217	0.0394294	0.179755	0.411807	-0.0371041	0.866521	0.341204	0.111083	0.667139	0.000506699	-0.0122604	0.955723	15.0607	7.68324	7.37744	0.305795
CICEN015047.2	AAKG1	brown	-0.236341	0.277604	-0.31006	0.149913	0.377762	0.0755392	0.197207	0.367092	0.3557	0.0957656	0.307217	0.153882	0.663647	0.000555507	-0.0978635	0.656875	14.0687	7.95907	6.10966	1.84941
CICEN002986.1	C2H2	brown	-0.2327	0.285291	-0.295786	0.170584	0.239878	0.270263	0.234267	0.281967	0.33423	0.119058	0.19776	0.365725	0.545864	0.00705175	0.109439	0.619134	8.57138	3.8569	4.71448	-0.857573
CICEN016505.1	HD-ZIP	brown	-0.231745	0.287328	-0.402833	0.0566714	0.288944	0.181164	0.348585	0.103075	0.481374	0.0200408	0.0156029	0.943668	0.481133	0.0201119	-0.0496747	0.821913	14.4752	3.69736	10.7779	-7.08051
CICEN016851.2	G2-like	brown	-0.231122	0.288663	-0.436356	0.0373755	0.53721	0.00820851	0.141802	0.518662	0.231387	0.288095	0.429201	0.0409804	0.820417	1.63851e-06	-0.408639	0.0528722	42.3665	23.7997	18.5668	5.23296
CICEN014711.1	NF-YC	brown	-0.230189	0.290667	-0.302038	0.1613	0.337523	0.115242	0.16353	0.455929	-0.0177714	0.935854	0.288882	0.181261	0.60334	0.002305	-0.230684	0.289603	13.5943	6.16562	7.42869	-1.26307
CICEN004731.1	GATA	brown	-0.229015	0.293205	-0.302605	0.160476	0.520509	0.0108864	0.0187669	0.932269	0.269663	0.213371	0.464996	0.0253716	0.705048	0.000172023	-0.420302	0.0458386	28.3983	12.6927	15.7055	-3.0128
CICEN024123.1	E136	brown	-0.228154	0.295073	-0.144881	0.509529	0.164922	0.452049	0.296468	0.169555	-0.0241725	0.912824	0.0578014	0.793348	0.36977	0.0824537	0.430941	0.0400796	3.92786	1.13646	2.7914	-1.65493
CICEN024458.1	MYB	brown	-0.228121	0.295144	-0.467324	0.0245514	0.514612	0.0119885	0.238195	0.273742	0.0594038	0.787744	0.424148	0.0436866	0.935863	5.60579e-11	-0.212908	0.329375	68.2467	46.1475	22.0992	24.0483
CICEN006719.1	G2-like	brown	-0.226805	0.298014	-0.436274	0.0374155	0.55887	0.00556992	0.279195	0.197002	0.181931	0.406075	0.048367	0.826531	0.579433	0.00376107	-0.0863973	0.695077	16.6307	5.92748	10.7032	-4.77573
CICEN034792.1	C2H2	brown	-0.224323	0.303476	-0.37259	0.079962	0.417708	0.0473359	0.109132	0.620122	0.0958263	0.663605	0.444376	0.033637	0.756114	3.00001e-05	-0.282979	0.190747	33.5744	17.6075	15.9669	1.64062
CICEN018895.3	BGLC	brown	-0.217003	0.319935	-0.291073	0.177825	0.279848	0.195913	0.39387	0.0629451	-0.019687	0.928956	0.0761935	0.729691	0.543075	0.00740865	0.127911	0.560819	8.6958	4.53991	4.15588	0.384031
CICEN010209.1	HD-ZIP	brown	-0.215854	0.322567	-0.300026	0.164249	0.269155	0.214269	0.0576834	0.793761	0.428284	0.0414615	0.139691	0.524969	0.435686	0.037702	-0.255499	0.239333	5.24152	1.6615	3.58001	-1.91851
CICEN005681.2	bZIP	brown	-0.213568	0.327843	-0.526615	0.00983448	0.632301	0.00120728	0.258534	0.233605	0.219009	0.315371	0.312788	0.146173	0.844869	3.94951e-07	-0.510298	0.0128512	52.7789	27.2466	25.5323	1.7143
CICEN007270.1	bZIP	brown	-0.210684	0.334571	-0.502428	0.0145562	0.619899	0.00160476	0.321038	0.135267	0.0592289	0.788355	0.325372	0.129777	0.913845	1.12618e-09	-0.269713	0.213284	62.9202	39.9833	22.9369	17.0464
CICEN012579.1	MIKC_MADS	brown	-0.204734	0.348711	-0.381936	0.0721068	0.391229	0.0648914	0.123471	0.574607	0.0930763	0.67273	0.464209	0.0256538	0.862943	1.16942e-07	-0.105386	0.632247	48.9271	31.7655	17.1616	14.604
CICEN018895.2	.	brown	-0.204678	0.348846	-0.416045	0.0483158	0.577946	0.00387275	0.261122	0.228791	0.183945	0.400808	0.41705	0.0477218	0.878656	3.49958e-08	-0.278407	0.198322	50.7861	31.9455	18.8406	13.1049
CICEN018895.1	BGLC	brown	-0.204678	0.348846	-0.416045	0.0483158	0.577946	0.00387275	0.261122	0.228791	0.183945	0.400808	0.41705	0.0477218	0.878656	3.49958e-08	-0.278407	0.198322	50.7861	31.9455	18.8406	13.1049
CICEN033513.1	SWTIE	brown	-0.199917	0.360412	-0.418507	0.0468706	0.484559	0.0191179	0.150672	0.492566	0.0858291	0.69699	0.441632	0.0348812	0.853535	2.24838e-07	-0.344446	0.107511	45.4575	27.9241	17.5334	10.3907
CICEN010815.2	E1314	brown	-0.198657	0.363509	-0.423048	0.0442941	0.373744	0.0789582	0.527249	0.0097303	0.0713012	0.746475	0.0748173	0.734401	0.700242	0.000199044	0.0670989	0.760981	27.701	14.1404	13.5606	0.579758
CICEN008852.1	bZIP	brown	-0.198472	0.363964	-0.304395	0.157894	0.519413	0.0110846	-0.000396399	0.998568	0.167616	0.444593	0.437373	0.0368844	0.616863	0.00171748	-0.517487	0.0114402	23.6756	9.22544	14.4502	-5.22472
CICEN014896.1	MYB_related	brown	-0.197848	0.365505	-0.414334	0.0493404	0.505498	0.0138704	0.417715	0.0473322	0.319316	0.137495	0.0832347	0.705746	0.61979	0.00160869	-0.212275	0.330848	18.3554	7.15965	11.1957	-4.03609
CICEN006195.2	C3H	brown	-0.197721	0.36582	-0.3321	0.121575	0.445381	0.03319	-0.0185782	0.932948	0.44731	0.0323456	0.472624	0.0227628	0.71663	0.000119602	-0.413558	0.0498106	27.1424	13.6221	13.5203	0.101867
CICEN009587.1	XTH33	brown	-0.195385	0.371624	-0.393178	0.0634509	0.24812	0.253642	0.202123	0.355024	0.0341932	0.876912	0.00318961	0.988476	0.415485	0.0486496	-0.121946	0.579377	4.64226	1.24631	3.39595	-2.14964
CICEN019109.1	PGLR3	brown	-0.193204	0.377093	-0.383671	0.0707156	0.264364	0.222854	0.376516	0.0765872	0.343555	0.108484	0.180363	0.410202	0.699233	0.000205161	0.0568328	0.79674	26.9257	14.3315	12.5942	1.73734
CICEN007629.2	C3H	brown	-0.190301	0.384442	-0.441746	0.0348288	0.305158	0.156802	0.214603	0.325447	0.275168	0.203811	0.195957	0.370198	0.648279	0.000821527	-0.0388231	0.860395	15.4633	7.09581	8.36753	-1.27172
CICEN022868.2	GRAS	brown	-0.189942	0.385355	-0.34986	0.101736	0.487316	0.018347	0.121341	0.581276	0.29732	0.168274	0.419117	0.0465179	0.741888	5.07793e-05	-0.33837	0.114275	24.7829	14.0565	10.7264	3.33008
CICEN034064.1	CHIC	brown	-0.189569	0.386307	-0.152612	0.486946	0.331445	0.122356	-0.157503	0.472921	-0.0542923	0.805653	0.455243	0.0290502	0.502973	0.0144326	-0.211128	0.333529	11.1038	2.88031	8.22354	-5.34323
CICEN032519.1	PGLR1	brown	-0.188538	0.388943	-0.330983	0.122909	0.568636	0.00463678	0.167343	0.445344	0.149273	0.496636	0.365165	0.0866479	0.674367	0.000417273	-0.189322	0.386935	21.8558	10.7372	11.1186	-0.381414
CICEN007434.3	G2-like	brown	-0.187751	0.390962	-0.361328	0.090262	0.486848	0.0184759	0.0485976	0.825717	0.334066	0.119251	0.509648	0.0129856	0.794918	5.85632e-06	-0.36004	0.0915006	38.5222	21.0503	17.4719	3.57842
CICEN035863.2	C3H	brown	-0.18678	0.393461	-0.270555	0.211802	0.279054	0.197238	0.0565812	0.797621	0.0323393	0.88354	0.261013	0.228992	0.542016	0.00754811	0.144139	0.511724	6.78689	3.22807	3.55882	-0.330757
CICEN032068.3	BXL2	brown	-0.185631	0.396431	-0.246511	0.256835	0.482772	0.0196314	0.132755	0.545946	0.0367564	0.867761	0.416983	0.0477616	0.688661	0.000279767	-0.0327253	0.88216	15.832	8.50957	7.32246	1.18711
CICEN028006.3	BGL14	brown	-0.177915	0.416689	-0.245859	0.258134	0.322524	0.133366	0.0857048	0.697409	-0.274115	0.205616	0.28689	0.184425	0.542453	0.00749039	0.199105	0.362406	10.0009	4.79822	5.20264	-0.404428
CICEN021883.1	MYB_related	brown	-0.177336	0.418233	-0.287274	0.183812	0.324324	0.13109	0.195247	0.37197	-0.222959	0.306502	0.35198	0.0995377	0.677101	0.000387205	-0.00370092	0.986629	23.9353	13.9554	9.97992	3.97545
CICEN019648.2	HSF	brown	-0.176509	0.42044	-0.287333	0.183718	0.190986	0.382699	0.0825514	0.708058	-0.11725	0.594174	0.143563	0.513431	0.406618	0.0541718	0.000133047	0.999519	3.91979	1.05003	2.86977	-1.81974
CICEN021803.1	C2H2	brown	-0.166691	0.447146	-0.30846	0.152137	0.317853	0.139407	0.214199	0.326382	0.171196	0.434784	0.2849	0.187623	0.611877	0.00191721	-0.302814	0.160173	10.1182	5.09656	5.02166	0.0749038
CICEN021091.1	bHLH	brown	-0.162737	0.458146	-0.294865	0.171983	0.283083	0.190577	0.036294	0.869411	0.570568	0.00446863	0.39966	0.0588347	0.649766	0.000791756	-0.278361	0.1984	20.8795	9.09346	11.786	-2.69254
CICEN000852.1	VOZ	brown	-0.162246	0.459523	-0.297171	0.168497	0.366004	0.0858715	0.403646	0.0561271	-0.0271373	0.902178	0.144235	0.51144	0.58268	0.00352676	0.172367	0.4316	11.6837	6.06044	5.62325	0.437188
CICEN017504.1	FAR1	brown	-0.161953	0.460344	-0.338966	0.113598	0.533044	0.008819	-0.0469015	0.831713	0.0373499	0.865645	0.519344	0.0110973	0.769014	1.80427e-05	-0.489608	0.0177254	42.3583	20.7799	21.5785	-0.798629
CICEN026458.1	MYB	brown	-0.160006	0.465827	-0.302524	0.160594	0.301664	0.161846	0.246107	0.257641	0.115707	0.599072	0.367291	0.0846919	0.772687	1.5519e-05	0.0378446	0.863881	30.3341	19.231	11.1031	8.12783
CICEN014624.2	G2-like	brown	-0.159271	0.467903	-0.321916	0.134142	0.433133	0.0389674	0.118132	0.591384	0.261525	0.228048	0.5384	0.00804073	0.879141	3.36297e-08	-0.260346	0.230228	49.4693	31.1159	18.3534	12.7624
CICEN035539.1	HK	brown	-0.156341	0.476236	-0.302646	0.160417	0.403515	0.0562145	0.168095	0.443271	0.225429	0.301035	0.450347	0.0310509	0.767075	1.95153e-05	-0.0856313	0.697656	22.4984	13.9845	8.51383	5.47071
CICEN021246.1	bZIP	brown	-0.15532	0.479155	-0.111168	0.613573	0.225122	0.30171	-0.157752	0.472212	0.179603	0.41221	0.390557	0.0653941	0.436237	0.0374332	0.00166611	0.99398	5.8842	1.88519	3.99901	-2.11382
CICEN039173.1	LTND	brown	-0.154342	0.481961	-0.400523	0.0582404	0.47394	0.0223355	0.0285309	0.89718	0.171696	0.433422	0.295602	0.170864	0.640654	0.000989848	-0.42223	0.0447499	17.9165	8.00915	9.90736	-1.89821
CICEN028184.1	HD-ZIP	brown	-0.152808	0.486378	-0.39858	0.0595857	0.435296	0.0378935	0.210176	0.335765	-0.0959087	0.663332	0.309378	0.150859	0.734576	6.57045e-05	-0.214675	0.325282	23.8703	14.2895	9.58079	4.70874
CICEN001759.1	Nin-like	brown	-0.147464	0.501928	-0.292089	0.176246	0.315189	0.142938	0.0160786	0.941954	0.349978	0.101612	0.578716	0.00381457	0.856704	1.81325e-07	-0.150042	0.494398	48.1956	28.0847	20.1109	7.97382
CICEN015287.1	M-type_MADS	brown	-0.14693	0.503495	-0.337279	0.115522	0.291227	0.177585	0.245925	0.258004	0.341447	0.110811	0.285501	0.186654	0.702699	0.000184801	-0.0956698	0.664123	20.3228	12.1373	8.1856	3.95166
CICEN017426.1	XK2	brown	-0.146318	0.505293	-0.324257	0.131174	0.315975	0.141889	0.281648	0.192932	0.0222625	0.919689	0.110169	0.616784	0.528786	0.00948142	0.143423	0.513846	7.35338	3.82271	3.53067	0.292045
CICEN000592.1	FAR1	brown	-0.143623	0.513252	-0.3025	0.160629	0.404505	0.0555564	0.113444	0.606281	0.0424798	0.847389	0.519213	0.0111212	0.82373	1.36857e-06	-0.130808	0.551901	41.3159	25.8684	15.4475	10.421
CICEN026192.1	BGL46	brown	-0.140591	0.522276	-0.327563	0.127064	0.35908	0.092432	0.155015	0.480028	-0.0232149	0.916265	0.322996	0.132767	0.715049	0.000125814	-0.0240196	0.913373	18.8575	12.485	6.37249	6.11252
CICEN017634.1	1-FEH II	brown	-0.140079	0.523807	-0.362356	0.089283	0.481048	0.0201374	0.142193	0.517498	-0.402239	0.0570719	0.0931579	0.672458	0.462439	0.0262978	-0.318108	0.139072	14.1524	3.35709	10.7953	-7.43824
CICEN021146.1	E2F/DP	brown	-0.139488	0.525577	-0.229304	0.292579	0.377264	0.0759569	0.230455	0.290095	-0.0271553	0.902113	0.194112	0.374812	0.523735	0.0103198	0.231258	0.288371	7.64418	3.85492	3.78925	0.0656726
CICEN020537.1	Dof	brown	-0.138663	0.528053	-0.35061	0.100954	0.376599	0.0765169	0.267196	0.217752	0.114345	0.603405	0.104599	0.634806	0.536376	0.00832782	-0.24502	0.259816	6.71905	3.13654	3.58251	-0.44597
CICEN029052.1	EBM	brown	-0.137093	0.532781	-0.23499	0.280442	0.314964	0.143238	0.133501	0.54367	0.382495	0.0716568	0.503057	0.0144135	0.766544	1.99366e-05	-0.0212853	0.923204	29.0572	17.0945	11.9627	5.1318
CICEN009552.1	bZIP	brown	-0.134965	0.539219	-0.358566	0.092933	0.229739	0.291639	0.308219	0.152474	0.078219	0.722777	0.148247	0.499636	0.613316	0.00185763	0.0455456	0.836514	11.6168	6.05187	5.56496	0.486915
CICEN003734.1	bZIP	brown	-0.131516	0.549732	-0.142765	0.515797	0.345837	0.106005	-0.10482	0.634087	0.0757119	0.731338	0.51371	0.0121648	0.601325	0.00240564	0.0315489	0.886369	13.4694	5.49786	7.97155	-2.4737
CICEN028633.1	B3	brown	-0.130225	0.55369	-0.257654	0.235257	0.299692	0.164742	0.247678	0.254518	-0.175584	0.42292	0.21371	0.327512	0.562032	0.00525202	0.291752	0.176769	8.04508	4.18349	3.86159	0.3219
CICEN020659.3	Nin-like	brown	-0.124717	0.570723	-0.430986	0.0400567	0.446434	0.0327268	0.258314	0.234016	0.146122	0.505871	0.391626	0.0645959	0.903414	3.56697e-09	-0.170256	0.437348	54.8671	38.3224	16.5447	21.7777
CICEN027090.1	C2H2	brown	-0.118728	0.589501	-0.321593	0.134556	0.474355	0.0222022	0.17026	0.437336	0.012017	0.956601	0.405902	0.0546381	0.748873	3.9383e-05	-0.41473	0.0491019	26.4072	14.4083	11.9989	2.40936
CICEN000964.1	SBP	brown	-0.117961	0.591925	-0.350195	0.101386	0.538644	0.00800668	-0.00758557	0.972597	0.247604	0.254664	0.558015	0.0056586	0.81473	2.21307e-06	-0.598302	0.00256354	51.7976	26.0124	25.7852	0.227224
CICEN024711.2	ARF	brown	-0.1142	0.603869	-0.2243	0.303526	0.290849	0.178173	-0.0528337	0.810782	0.287104	0.184083	0.495133	0.0162972	0.687474	0.00028945	-0.0647656	0.76907	17.6778	10.1615	7.51631	2.64517
CICEN002284.1	bZIP	brown	-0.106643	0.628168	-0.288709	0.181535	0.430225	0.0404488	0.255626	0.239093	-0.204566	0.349115	0.313437	0.145293	0.723649	9.51336e-05	0.0285088	0.897259	23.7567	15.1887	8.56804	6.62066
CICEN018998.2	MYB	brown	0.101372	0.645344	0.0419241	0.849363	0.132016	0.548203	0.011335	0.959062	-0.342837	0.109273	0.290167	0.17924	0.268472	0.215479	0.0275364	0.900746	4.87409	1.2826	3.59149	-2.30889
CICEN015563.1	MAN5	brown	-0.101132	0.64613	-0.256538	0.237363	0.528706	0.00949424	-0.0219369	0.92086	0.21987	0.313424	0.47002	0.0236282	0.69719	0.000218052	-0.46102	0.0268235	23.7823	11.3592	12.4232	-1.06396
CICEN035872.2	MYB_related	brown	0.0914207	0.678245	-0.00469987	0.98302	-0.0582961	0.791617	-0.106744	0.62784	0.20356	0.351541	0.445057	0.0333334	0.465469	0.0252034	-0.067476	0.759676	8.15562	2.21474	5.94089	-3.72615
CICEN026732.2	PGMC2	brown	-0.0908855	0.680032	-0.250061	0.249826	0.28995	0.179581	0.0188771	0.931872	0.233891	0.282762	0.575258	0.00408155	0.83661	6.5525e-07	-0.112276	0.61002	43.961	26.1382	17.8228	8.31538
CICEN031051.1	NF-YA	brown	-0.0883627	0.688475	-0.340679	0.111669	0.546887	0.00692443	0.156902	0.474634	-0.0634299	0.773711	0.337262	0.115541	0.687801	0.000286749	-0.20889	0.338797	24.036	12.7794	11.2566	1.52282
CICEN030155.2	C3H	brown	-0.086338	0.695277	-0.247591	0.25469	0.186537	0.394087	0.154171	0.482453	0.315024	0.143157	0.202768	0.353458	0.56526	0.00494322	0.115712	0.599053	10.4161	5.39001	5.02611	0.363903
CICEN013759.1	MYB_related	brown	0.0842125	0.702442	-0.135335	0.538099	0.278894	0.197505	0.0137346	0.950405	0.0334164	0.879688	0.3895	0.0661905	0.489026	0.0178814	-0.325501	0.129617	9.23163	3.69779	5.53384	-1.83606
CICEN016836.1	PHSH	brown	-0.0822436	0.709101	-0.0726284	0.74191	0.103295	0.639057	0.042388	0.847715	0.399633	0.0588537	0.462694	0.0262042	0.489062	0.017872	0.0625778	0.776675	8.19712	2.58377	5.61335	-3.02959
CICEN015948.1	FAR1	brown	-0.0797547	0.717549	-0.303744	0.15883	0.442901	0.0343013	-0.00589246	0.978712	-0.0616252	0.779993	0.478196	0.0209973	0.737423	5.94903e-05	-0.363906	0.087822	34.273	18.6096	15.6633	2.94633
CICEN033509.2	TALE	brown	-0.0751034	0.733421	-0.28615	0.18561	0.361277	0.0903109	0.0425277	0.847219	0.0457314	0.835856	0.413135	0.0500681	0.70935	0.0001506	-0.281192	0.193684	20.3461	12.9927	7.35341	5.63927
CICEN017628.1	ARF	brown	0.0725245	0.742268	-0.158961	0.468782	0.349204	0.102423	-0.0235798	0.914953	0.325721	0.129342	0.574244	0.00416278	0.717068	0.000117929	-0.459216	0.0275036	27.4105	14.1292	13.2813	0.847851
CICEN026688.1	MYB_related	brown	0.0715099	0.745757	-0.18141	0.407443	0.0845565	0.70128	0.242391	0.265124	0.145453	0.507841	0.212265	0.330872	0.545852	0.00705314	-0.00560118	0.979764	8.24187	4.6385	3.60338	1.03512
CICEN031262.1	RPE	brown	-0.0701728	0.750362	-0.325811	0.12923	0.161094	0.462757	0.227761	0.295928	0.261028	0.228965	-0.0286005	0.89693	0.431607	0.0397392	-0.205269	0.347425	6.4255	1.84255	4.58295	-2.7404
CICEN029891.2	HSF	brown	0.0680076	0.757837	-0.118826	0.58919	0.164144	0.454216	0.0839103	0.703463	0.0561767	0.799039	0.373147	0.079476	0.603651	0.00228976	0.028593	0.896957	11.3919	7.1987	4.19317	3.00553
CICEN025595.3	E135	brown	-0.0675952	0.759264	-0.339364	0.113148	0.267788	0.216695	0.354333	0.097139	0.110009	0.617297	0.0120793	0.956376	0.516448	0.0116359	0.0426086	0.846931	7.46018	3.74884	3.71134	0.0375067
CICEN023198.1	CAMTA	brown	0.0674175	0.759878	-0.261759	0.227616	0.113054	0.607528	0.283899	0.189247	0.14762	0.501469	0.120036	0.585377	0.546675	0.00695065	0.0610342	0.782053	7.56936	4.55706	3.0123	1.54477
CICEN010052.2	TALE	brown	-0.066092	0.764469	-0.367575	0.0844329	0.454008	0.0295448	0.126103	0.566416	-0.125452	0.568437	0.322623	0.133241	0.704423	0.000175344	-0.304541	0.157684	24.097	14.3889	9.70806	4.68084
CICEN033588.2	MED34	brown	0.0659369	0.765006	-0.14111	0.520726	0.241994	0.265932	-0.106488	0.628671	0.264343	0.222892	0.522407	0.01055	0.606837	0.00213879	-0.0852165	0.699054	11.3858	5.52061	5.86523	-0.344621
CICEN022450.1	B3	brown	-0.0637407	0.77263	-0.266187	0.21956	0.331417	0.12239	0.158038	0.471401	0.0320139	0.884705	0.253328	0.243488	0.605291	0.00221095	-0.08017	0.716137	8.81288	5.37085	3.44203	1.92883
CICEN027939.1	bZIP	brown	-0.0622851	0.777694	-0.212496	0.330334	0.158929	0.468873	0.0721051	0.743709	0.278541	0.198097	0.476281	0.021591	0.687195	0.000291767	-0.0493044	0.823221	19.3277	10.2087	9.11903	1.08963
CICEN030201.1	SBP	brown	-0.0582905	0.791637	-0.180839	0.408947	0.119071	0.588417	0.0314031	0.886891	-0.229358	0.292461	0.224388	0.303332	0.386965	0.0681307	0.0165304	0.940326	3.50134	1.17778	2.32356	-1.14577
CICEN021753.3	HSF	brown	-0.0581562	0.792106	-0.198645	0.363539	0.275592	0.203087	-0.0168357	0.939225	0.274819	0.204409	0.536411	0.00832279	0.747585	4.12984e-05	-0.112345	0.609799	23.0125	13.7283	9.28415	4.4442
CICEN008410.1	CAMTA	brown	-0.0567936	0.796877	-0.136449	0.534727	0.207494	0.342109	-0.00957292	0.965422	0.0784013	0.722156	0.453344	0.0298138	0.598971	0.00252785	-0.102145	0.642815	11.9027	6.3246	5.57807	0.746528
CICEN033588.1	HEXO1	brown	-0.0560575	0.799457	-0.231661	0.287507	0.232389	0.285953	0.163706	0.455437	-0.00517529	0.981303	0.200618	0.358693	0.552955	0.00620785	0.217302	0.319252	9.16594	5.10351	4.06242	1.04109
CICEN016482.1	RHIE	brown	-0.0558925	0.800036	-0.201771	0.35588	0.497474	0.015721	-0.0142864	0.948415	0.339018	0.113539	0.404023	0.055876	0.52421	0.0102383	-0.662497	0.000572451	19.6456	4.92389	14.7217	-9.79783
CICEN031729.2	NAC	brown	-0.0557113	0.800672	-0.188058	0.390174	0.192033	0.380047	0.0545483	0.804754	-0.0702075	0.750243	0.263828	0.223829	0.414456	0.0492665	-0.0796958	0.717749	5.18839	2.18001	3.00838	-0.828367
CICEN007450.1	BGAL8	brown	-0.0499597	0.820908	-0.358168	0.0933224	0.444551	0.0335585	0.163701	0.45545	0.199838	0.360604	0.402903	0.0566243	0.818105	1.85374e-06	-0.225721	0.300392	35.2177	24.2233	10.9944	13.2289
CICEN018727.2	GRAS	brown	-0.0495496	0.822355	-0.156432	0.475975	0.232362	0.286011	0.070211	0.750231	0.227604	0.29627	0.454137	0.029493	0.711091	0.000142611	0.179668	0.412038	19.5383	12.5544	6.98392	5.57047
CICEN032944.1	TCP	brown	-0.0486501	0.825531	-0.187834	0.390747	0.342681	0.109445	-0.0898041	0.683646	0.276486	0.201565	0.404538	0.0555348	0.501908	0.0146751	-0.666269	0.000518502	11.6794	3.13285	8.54651	-5.41366
CICEN000023.1	bHLH	brown	-0.0468813	0.831785	-0.0681511	0.757341	0.258143	0.234339	-0.120189	0.584896	0.413996	0.0495447	0.555327	0.0059451	0.529723	0.0093322	-0.187845	0.39072	10.9148	3.72598	7.18884	-3.46285
CICEN013827.2	MYB	brown	0.0464997	0.833136	-0.0179175	0.935328	0.206825	0.343701	-0.142171	0.517564	-0.161354	0.462026	0.504237	0.0141489	0.45935	0.0274525	-0.187961	0.390422	14.4731	4.71983	9.75328	-5.03344
CICEN003070.1	bHLH	brown	0.0363478	0.869219	-0.116335	0.597074	0.411357	0.0511631	-0.21161	0.332401	0.226904	0.297798	0.630169	0.0012689	0.614453	0.00181169	-0.523492	0.0103616	29.1611	9.92821	19.2329	-9.30472
CICEN003409.1	Dof	brown	0.0350992	0.873676	-0.00826756	0.970135	-0.107471	0.625486	-0.0544036	0.805262	0.180668	0.409397	0.31473	0.143553	0.396984	0.0607081	0.370799	0.0815376	5.88617	1.58219	4.30398	-2.72179
CICEN023821.2	B3	brown	-0.0304234	0.890398	-0.199028	0.362596	0.191507	0.381379	0.115967	0.598244	0.273074	0.207412	0.310018	0.149971	0.612011	0.00191158	0.189295	0.387005	8.76261	5.45993	3.30268	2.15725
CICEN014049.1	bHLH	brown	0.0264377	0.904689	-0.0417908	0.849836	-0.0293307	0.894313	-0.0653078	0.767188	0.431133	0.0399815	0.326895	0.127886	0.398615	0.0595612	-0.0696745	0.752081	3.91252	1.19618	2.71634	-1.52016
CICEN024298.1	TALE	brown	0.0260996	0.905902	-0.226388	0.298927	0.399423	0.0589986	-0.0729542	0.740791	0.253788	0.242604	0.586992	0.00323464	0.751259	3.60414e-05	-0.494986	0.0163339	34.3439	17.3677	16.9762	0.391437
CICEN008090.3	TALE	brown	-0.0240369	0.913311	-0.058391	0.791285	0.261202	0.228643	-0.0353941	0.872623	-0.247868	0.254141	0.455142	0.0290906	0.474147	0.022269	-0.16891	0.441034	12.2889	4.04269	8.24622	-4.20353
CICEN032791.1	NF-YC	brown	-0.0142658	0.948489	-0.155771	0.477863	0.163152	0.456985	0.292239	0.176014	0.259766	0.231305	0.242514	0.264874	0.567683	0.00472158	0.203718	0.351159	9.83827	6.05859	3.77968	2.27891
CICEN001635.1	FAR1	brown	0.0103308	0.962686	-0.0977323	0.657307	0.0548454	0.80371	-0.0910585	0.679454	0.300885	0.162986	0.277705	0.199503	0.342131	0.110052	-0.441958	0.0347317	4.1095	0.910048	3.19945	-2.28941
CICEN009216.1	HK	brown	0.00555026	0.979948	-0.134793	0.539742	0.251388	0.247238	-0.0442471	0.841117	0.16576	0.449724	0.5256	0.0100034	0.685822	0.00030341	-0.258554	0.233567	19.2416	9.82198	9.41965	0.402327
CICEN036134.1	PGLR5	green	0.741569	5.13612e-05	0.850061	2.83002e-07	-0.735982	6.25691e-05	-0.72865	8.04845e-05	0.670342	0.000465223	0.653475	0.000721451	-0.312032	0.147203	0.0532558	0.809297	118.038	17.3544	100.684	-83.3292
CICEN009949.1	ARR-B	green	0.73772	5.8873e-05	0.819474	1.72343e-06	-0.674343	0.000417556	-0.867991	8.07071e-08	0.422241	0.0447434	0.741944	5.06767e-05	-0.255382	0.239557	-0.0612751	0.781214	125.602	21.5092	104.093	-82.5834
CICEN008857.1	ARF	green	0.716028	0.000121934	0.758714	2.71457e-05	-0.594233	0.00278995	-0.856721	1.81113e-07	0.648322	0.000820649	0.861518	1.29501e-07	-0.0781376	0.723054	-0.19172	0.380839	121.951	34.573	87.3784	-52.8055
CICEN027456.1	PULA	green	0.700925	0.000194994	0.702574	0.000185506	-0.659351	0.000621084	-0.726279	8.71643e-05	0.58408	0.00342958	0.725302	9.00529e-05	-0.0827783	0.70729	-0.0846003	0.701133	81.769	20.9534	60.8156	-39.8622
CICEN005269.1	MIKC_MADS	green	0.693683	0.000241826	0.7247	9.18754e-05	-0.617277	0.00170173	-0.763311	2.2678e-05	0.534369	0.008621	0.798038	5.05997e-06	-0.0476323	0.829128	0.109021	0.620481	88.6709	24.7059	63.965	-39.259
CICEN024711.1	ARF	green	0.686762	0.000295393	0.704794	0.000173365	-0.568821	0.00462043	-0.692985	0.000246812	0.622166	0.00152476	0.820305	1.64838e-06	-0.016171	0.941621	-0.206372	0.344784	78.1474	27.6522	50.4952	-22.843
CICEN025697.1	E138	green	0.685594	0.000305387	0.784797	9.2549e-06	-0.71327	0.000133139	-0.644167	0.000908961	0.653474	0.000721482	0.69051	0.000265236	-0.175731	0.422524	0.0917113	0.677276	99.8721	19.5854	80.2867	-60.7012
CICEN014724.1	E13B	green	0.666387	0.000516882	0.644669	0.000897878	-0.563016	0.00515623	-0.646617	0.000855963	0.696725	0.000221082	0.706796	0.000163019	-0.0205096	0.925995	-0.145718	0.507059	54.372	14.7979	39.574	-24.7761
CICEN010567.1	C3H	green	0.665916	0.000523359	0.691232	0.000259745	-0.628083	0.00133177	-0.617905	0.00167804	0.681055	0.000347019	0.74367	4.76271e-05	-0.0350777	0.873753	-0.107021	0.626945	70.2877	19.8169	50.4709	-30.654
CICEN023361.1	SNF4	green	0.656714	0.000664531	0.612466	0.00189263	-0.48449	0.0191374	-0.513001	0.012305	0.515379	0.0118402	0.557515	0.00571105	-0.0981501	0.65593	0.0715181	0.745728	23.8256	5.95995	17.8657	-11.9057
CICEN022645.2	E13B	green	0.648026	0.00082669	0.784568	9.34854e-06	-0.571368	0.00440048	-0.721479	0.000102185	0.720635	0.000105046	0.712097	0.000138165	-0.24362	0.262635	-0.206613	0.344207	85.6325	19.0101	66.6224	-47.6123
CICEN031697.1	CPP	green	0.647622	0.00083499	0.654651	0.000700322	-0.597672	0.00259755	-0.622819	0.00150236	0.558645	0.00559315	0.710005	0.000147551	-0.0757971	0.731047	-0.0864151	0.695017	52.4769	15.0999	37.377	-22.2771
CICEN023961.1	bZIP	green	0.644179	0.000908694	0.724541	9.23624e-05	-0.606832	0.00213902	-0.750563	3.69892e-05	0.50083	0.0149239	0.840512	5.17698e-07	-0.03977	0.857023	-0.022047	0.920464	93.4511	29.8421	63.609	-33.7669
CICEN007322.1	PHSL1	green	0.639327	0.00102195	0.773894	1.47605e-05	-0.682737	0.000331056	-0.756305	2.97813e-05	0.478618	0.020868	0.760826	2.50053e-05	-0.148064	0.500169	0.0305622	0.889901	100.477	22.7402	77.7366	-54.9964
CICEN026268.1	DPE2	green	0.6386	0.00103993	0.821476	1.54745e-06	-0.658433	0.000635911	-0.844552	4.02929e-07	0.587839	0.00317972	0.767875	1.8895e-05	-0.236822	0.276598	-0.0605392	0.78378	123.61	24.7276	98.8825	-74.1549
CICEN018343.1	ALGC	green	0.632846	0.00119195	0.558396	0.00561896	-0.503841	0.0142373	-0.603794	0.00228278	0.677049	0.000387759	0.759161	2.66794e-05	0.121596	0.580473	-0.0427803	0.846322	46.2312	19.6379	26.5933	-6.95539
CICEN015231.1	MAN4	green	0.628537	0.00131785	0.717136	0.000117671	-0.696143	0.00022493	-0.66942	0.000476845	0.769097	1.79818e-05	0.706859	0.000162702	-0.131733	0.549068	0.0178417	0.935601	96.1281	20.5681	75.56	-54.992
CICEN022569.1	bHLH	green	0.626751	0.0013733	0.543265	0.0073839	-0.472729	0.0227286	-0.492845	0.0168768	0.452969	0.0299661	0.64007	0.00100387	0.0163549	0.940958	0.0691221	0.753987	27.4574	10.4389	17.0185	-6.57958
CICEN008038.1	ISOA1	green	0.625755	0.00140506	0.744048	4.69816e-05	-0.625695	0.001407	-0.79496	5.84471e-06	0.627839	0.00133931	0.86294	1.16964e-07	-0.0472482	0.830487	-0.0370783	0.866613	113.643	34.8314	78.8114	-43.98
CICEN034348.1	bHLH	green	0.619004	0.00163732	0.69458	0.000235543	-0.495976	0.0160877	-0.900095	5.00998e-09	0.662427	0.000573504	0.91331	1.19896e-09	-0.027888	0.899485	-0.294533	0.17249	118.924	40.0591	78.8651	-38.8059
CICEN020468.1	NAC	green	0.615834	0.00175717	0.636141	0.00110274	-0.5508	0.0064549	-0.704492	0.000174973	0.826268	1.18934e-06	0.763198	2.278e-05	-0.0333862	0.879797	-0.202416	0.354314	69.249	20.7603	48.4887	-27.7285
CICEN016571.1	Nin-like	green	0.61001	0.00199688	0.704237	0.000176345	-0.548215	0.00676203	-0.833935	7.67428e-07	0.658845	0.000629212	0.885785	1.91448e-08	-0.0186972	0.93252	-0.221305	0.310198	106.885	34.3551	72.5299	-38.1749
CICEN003048.1	GLGB2	green	0.609747	0.00200832	0.599478	0.00250113	-0.458529	0.0277664	-0.749397	3.86272e-05	0.787957	8.04375e-06	0.860697	1.37275e-07	0.0513663	0.815948	-0.438302	0.0364396	76.0323	30.8179	45.2143	-14.3964
CICEN008242.1	bZIP	green	0.608477	0.00206442	0.701773	0.000190061	-0.548905	0.00667887	-0.712696	0.000135578	0.673487	0.000427378	0.855783	1.93132e-07	0.0251377	0.909356	0.0355375	0.872111	85.6546	31.2613	54.3933	-23.1319
CICEN018260.1	bZIP	green	0.605755	0.00218909	0.775965	1.35349e-05	-0.540457	0.0077573	-0.908695	2.02435e-09	0.627867	0.00133843	0.868102	8.00394e-08	-0.153295	0.484976	-0.164504	0.453213	130.517	35.6379	94.879	-59.2411
CICEN017358.2	bZIP	green	0.595486	0.00271852	0.507854	0.0133623	-0.554594	0.00602532	-0.455315	0.0290218	0.633259	0.00118044	0.640676	0.000989317	0.139526	0.525465	0.116377	0.596943	36.9117	12.8637	24.048	-11.1843
CICEN035886.1	AMYA	green	0.592484	0.00289233	0.617277	0.0017017	-0.525332	0.0100483	-0.71302	0.000134197	0.637611	0.0010648	0.852159	2.46451e-07	0.110604	0.615383	-0.124962	0.56996	74.6118	29.2759	45.3359	-16.0599
CICEN024069.2	G2-like	green	0.583113	0.00349644	0.675863	0.000400581	-0.424006	0.0437646	-0.815421	2.13493e-06	0.515199	0.0118749	0.895806	7.64011e-09	0.0148351	0.946436	-0.231286	0.288312	84.5424	34.1297	50.4127	-16.2831
CICEN017777.1	Trihelix	green	0.577061	0.00394045	0.695575	0.000228734	-0.597465	0.00260882	-0.789588	7.47514e-06	0.723326	9.61578e-05	0.869068	7.44273e-08	-0.0370926	0.866562	-0.0753992	0.732408	104.378	34.0216	70.3563	-36.3346
CICEN023147.1	MYB_related	green	0.574792	0.00411872	0.516181	0.0116867	-0.280338	0.195098	-0.776027	1.34995e-05	0.672818	0.000435204	0.718801	0.000111509	-0.0340219	0.877524	-0.568412	0.00465658	48.6259	15.3911	33.2348	-17.8437
CICEN015321.1	bZIP	green	0.574438	0.00414712	0.611515	0.00193244	-0.415294	0.0487637	-0.767784	1.89649e-05	0.375307	0.0776145	0.78085	1.09917e-05	-0.0290792	0.895214	-0.296992	0.168766	60.2057	22.4311	37.7746	-15.3435
CICEN029776.1	bZIP	green	0.573577	0.0042169	0.549257	0.00663679	-0.355758	0.0957077	-0.717255	0.000117221	0.672055	0.000444268	0.630063	0.00127203	-0.0855426	0.697955	-0.548766	0.00669554	36.4425	9.50663	26.9358	-17.4292
CICEN027273.1	HD-ZIP	green	0.572203	0.00433029	0.719208	0.000110044	-0.61008	0.00199384	-0.776448	1.32622e-05	0.813409	2.36975e-06	0.715663	0.000123366	-0.183409	0.402206	-0.136549	0.534423	101.038	20.3867	80.6517	-60.265
CICEN021460.2	HSF	green	0.566988	0.00478427	0.713034	0.000134137	-0.562065	0.00524878	-0.720509	0.00010548	0.679421	0.000363164	0.777692	1.25818e-05	-0.0989979	0.653138	-0.00579653	0.979059	79.4041	22.8055	56.5985	-33.793
CICEN020841.1	bHLH	green	0.565294	0.00494005	0.636471	0.00109411	-0.371415	0.0809928	-0.805209	3.58117e-06	0.565562	0.00491513	0.911495	1.47815e-09	0.0558009	0.800357	-0.383703	0.0706903	82.6481	35.5285	47.1196	-11.5911
CICEN024142.2	CHIT	green	0.563652	0.00509515	0.646528	0.000857835	-0.643892	0.000915087	-0.493347	0.0167483	0.668364	0.000490472	0.562749	0.00518211	-0.150117	0.494179	0.198354	0.364257	49.2154	12.6995	36.5158	-23.8163
CICEN031399.1	E134	green	0.561803	0.00527453	0.756418	2.96535e-05	-0.610424	0.00197897	-0.780918	1.09597e-05	0.702822	0.000184112	0.698401	0.000210328	-0.250956	0.248079	0.0233442	0.9158	89.9715	18.9956	70.9758	-51.9802
CICEN035863.1	C3H	green	0.557958	0.00566459	0.67171	0.000448426	-0.536769	0.00827139	-0.836269	6.68696e-07	0.484838	0.0190387	0.766897	1.96559e-05	-0.100508	0.648176	0.0228223	0.917676	82.893	21.714	61.179	-39.4651
CICEN021091.3	bHLH	green	0.554507	0.00603493	0.496429	0.0159761	-0.388471	0.0669724	-0.612359	0.00189706	0.723861	9.44699e-05	0.661426	0.00058863	0.0609163	0.782464	-0.17111	0.435016	30.7306	10.1877	20.5429	-10.3552
CICEN000628.1	E1311	green	0.548873	0.00668263	0.704708	0.000173821	-0.57309	0.00425686	-0.697155	0.000218282	0.65493	0.000695391	0.761383	2.44657e-05	-0.150571	0.492858	-0.156057	0.477046	75.3679	20.6201	54.7478	-34.1277
CICEN036643.1	ARF	green	0.548349	0.00674576	0.553304	0.00616862	-0.398684	0.0595129	-0.574367	0.00415287	0.587657	0.00319143	0.818757	1.79062e-06	0.167303	0.445455	-0.0615605	0.780219	43.933	25.0148	18.9182	6.09664
CICEN035993.1	U80A2	green	0.54626	0.00700224	0.450055	0.0311733	-0.238214	0.273701	-0.597698	0.00259616	0.719195	0.000110091	0.717344	0.000116884	0.0757633	0.731162	-0.67984	0.000358964	34.5623	14.5954	19.9669	-5.37142
CICEN018113.1	XYN2	green	0.542682	0.0074602	0.608403	0.00206771	-0.540546	0.00774528	-0.702709	0.000184748	0.430193	0.040465	0.538121	0.00807975	-0.238131	0.273875	0.0975794	0.657812	37.4396	6.53585	30.9037	-24.3679
CICEN004198.1	TCP	green	0.541618	0.0076011	0.549109	0.00665446	-0.327102	0.127631	-0.643441	0.000925192	0.686125	0.000300812	0.796161	5.52655e-06	0.0685961	0.755804	-0.246658	0.256542	44.4923	21.1643	23.328	-2.16363
CICEN025231.1	bHLH	green	0.536742	0.0082753	0.687665	0.00028787	-0.577632	0.00389663	-0.828829	1.02986e-06	0.725106	9.06437e-05	0.800102	4.58708e-06	-0.12806	0.560357	-0.0691598	0.753857	94.4284	26.6271	67.8013	-41.1742
CICEN012983.2	bHLH	green	0.531549	0.00904712	0.59454	0.00277232	-0.500838	0.0149222	-0.756656	2.9384e-05	0.665848	0.000524301	0.894878	8.35016e-09	0.102164	0.642752	-0.096575	0.661128	83.2017	35.0951	48.1066	-13.0115
CICEN011094.1	ADPG1	green	0.531136	0.00911096	0.470035	0.0236229	-0.399208	0.0591477	-0.431624	0.0397307	0.555237	0.00595494	0.726413	8.67722e-05	0.210483	0.335042	0.0192677	0.930466	28.4191	16.794	11.6251	5.1689
CICEN003854.1	RWA3	green	0.528883	0.00946584	0.510401	0.01283	-0.272812	0.207867	-0.599951	0.00247636	0.68437	0.000316159	0.777604	1.26289e-05	0.0978672	0.656862	-0.430933	0.0400837	36.701	19.699	17.002	2.69698
CICEN002094.1	ARF	green	0.526387	0.00987225	0.516234	0.0116766	-0.356573	0.0948964	-0.761207	2.46358e-05	0.646016	0.000868702	0.933654	7.92099e-11	0.194754	0.373203	-0.374558	0.0782565	72.5261	38.5058	34.0203	4.48544
CICEN032472.1	bHLH	green	0.52493	0.010116	0.620801	0.00157251	-0.425524	0.0429366	-0.607344	0.00211555	0.440119	0.0355827	0.758991	2.68561e-05	-0.00388233	0.985973	0.00995537	0.964041	40.4664	16.3967	24.0698	-7.67309
CICEN028261.1	BGL25	green	0.524664	0.0101611	0.453397	0.0297922	-0.287655	0.183206	-0.675632	0.000403121	0.420296	0.0458422	0.773655	1.49078e-05	0.124294	0.572038	-0.440962	0.0351904	38.1555	19.6539	18.5016	1.15236
CICEN017514.1	NAC	green	0.522425	0.0105468	0.516337	0.011657	-0.418681	0.04677	-0.640417	0.000995508	0.532001	0.00897766	0.794615	5.93926e-06	0.128293	0.559637	-0.193276	0.376912	43.0696	22.7534	20.3162	2.4372
CICEN029830.2	ERF	green	0.520602	0.0108698	0.451691	0.0304909	-0.269445	0.213757	-0.443229	0.0341525	0.278737	0.19777	0.543784	0.0073166	-0.0391879	0.859095	-0.143758	0.512852	11.397	4.44892	6.94808	-2.49916
CICEN024238.1	WRKY	green	0.52048	0.0108916	0.462678	0.0262102	-0.331235	0.122608	-0.443715	0.0339334	0.380204	0.0735167	0.554858	0.00599631	0.0202997	0.926751	0.0236287	0.914778	7.92245	3.12566	4.79679	-1.67113
CICEN025636.1	ARF	green	0.520229	0.0109368	0.477962	0.021069	-0.234387	0.281714	-0.509443	0.0130282	0.175538	0.423043	0.608243	0.00207488	0.0186949	0.932528	-0.357653	0.0938282	17.5561	8.00386	9.55223	-1.54837
CICEN029344.1	BXL7	green	0.517224	0.0114895	0.594813	0.00275671	-0.537633	0.0081485	-0.520532	0.0108823	0.589786	0.00305643	0.6765	0.000393651	-0.0184724	0.933329	0.202484	0.354147	40.0427	16.1943	23.8484	-7.65411
CICEN015484.1	bHLH	green	0.515488	0.0118191	0.579448	0.00376002	-0.401266	0.0577323	-0.833366	7.9337e-07	0.694739	0.000234439	0.823941	1.35286e-06	0.00611982	0.977891	-0.251198	0.247608	72.0386	26.2179	45.8207	-19.6028
CICEN003308.1	PHSH	green	0.515185	0.0118774	0.726907	8.53483e-05	-0.591458	0.00295384	-0.807069	3.26649e-06	0.64387	0.000915569	0.732144	7.1454e-05	-0.21144	0.332799	0.0475082	0.829567	86.7108	19.4456	67.2652	-47.8196
CICEN021935.1	G2-like	green	0.513645	0.0121776	0.601996	0.00237169	-0.304071	0.158359	-0.650633	0.000774818	0.312345	0.146776	0.777842	1.25023e-05	0.0397701	0.857023	-0.0741681	0.736626	38.1302	16.8741	21.2561	-4.38198
CICEN005950.1	PHSH	green	0.51323	0.0122595	0.634299	0.00115187	-0.531611	0.00903748	-0.765843	2.05049e-05	0.667761	0.000498407	0.815012	2.18087e-06	-0.0125924	0.954525	-0.216354	0.321419	71.5525	24.2247	47.3278	-23.1031
CICEN011222.1	PSB7B	green	0.512547	0.0123952	0.67099	0.000457202	-0.387901	0.0674089	-0.844427	4.06091e-07	0.314318	0.144105	0.823874	1.35785e-06	-0.0664298	0.763298	-0.144381	0.511008	79.789	25.5518	54.2372	-28.6854
CICEN020154.1	CDGT	green	0.506492	0.0136542	0.447776	0.0321444	-0.412748	0.0503049	-0.518294	0.0112902	0.415824	0.0484476	0.626646	0.00137663	0.0849265	0.700032	-0.121728	0.58006	14.9311	6.43755	8.49357	-2.05602
CICEN023961.2	bZIP	green	0.506297	0.0136964	0.62313	0.00149178	-0.475178	0.0219394	-0.784343	9.44162e-06	0.503005	0.0144251	0.892927	1.00392e-08	0.0747735	0.734551	-0.0486241	0.825623	81.5444	34.0977	47.4467	-13.349
CICEN014537.1	RHIE	green	0.501433	0.0147844	0.49584	0.0161214	-0.374125	0.0786295	-0.42837	0.0414164	0.521128	0.0107758	0.746991	4.22078e-05	0.21931	0.31469	0.100595	0.64789	30.8503	18.469	12.3813	6.08774
CICEN026726.1	C3H	green	0.500088	0.0150973	0.585098	0.00336035	-0.404541	0.0555329	-0.552165	0.00629749	0.704504	0.000174911	0.818832	1.78354e-06	0.129994	0.5544	-0.0873311	0.691937	50.7342	23.8602	26.874	-3.0138
CICEN019228.1	E1314	green	0.499953	0.015129	0.662663	0.000569987	-0.554069	0.00608324	-0.668728	0.00048574	0.765049	2.11656e-05	0.731862	7.21476e-05	-0.103223	0.639292	0.0182372	0.934176	69.3918	21.7002	47.6917	-25.9915
CICEN009528.1	WRKY	green	0.499711	0.015186	0.48094	0.0201692	-0.311611	0.147779	-0.584733	0.00338502	0.647202	0.000843706	0.688507	0.000281004	0.0640056	0.77171	-0.606273	0.0021649	28.7929	10.7741	18.0188	-7.24474
CICEN010363.1	bHLH	green	0.499318	0.0152789	0.570462	0.00447765	-0.401877	0.0573167	-0.718046	0.000114266	0.678762	0.000369852	0.785435	8.99805e-06	-0.0084954	0.969312	-0.26481	0.222045	47.1809	18.5527	28.6282	-10.0755
CICEN002041.1	XYL1	green	0.49661	0.0159316	0.72132	0.000102717	-0.684434	0.00031559	-0.638474	0.00104306	0.624317	0.00145201	0.65806	0.000642031	-0.193286	0.376886	0.206828	0.343694	83.8414	17.4331	66.4083	-48.9751
CICEN015462.1	HSF	green	0.487949	0.0181735	0.527814	0.00963809	-0.299506	0.165016	-0.567983	0.00469477	0.651199	0.000763917	0.586024	0.00329835	-0.137633	0.531154	-0.432373	0.0393501	26.0272	7.80901	18.2182	-10.4091
CICEN028006.1	BGL14	green	0.485082	0.0189696	0.609084	0.00203744	-0.555206	0.00595832	-0.596026	0.00268821	0.559009	0.00555562	0.633382	0.00117703	-0.139253	0.526283	-0.118019	0.591739	33.5655	8.71272	24.8527	-16.14
CICEN002338.1	BGA10	green	0.483655	0.0193763	0.623771	0.00147019	-0.607837	0.00209319	-0.500429	0.0150173	0.699365	0.000204355	0.644083	0.000910829	-0.0706965	0.748557	0.239147	0.271771	53.0996	16.5127	36.5869	-20.0742
CICEN001385.1	C3H	green	0.483429	0.0194412	0.526476	0.0098575	-0.342195	0.109982	-0.626465	0.00138236	0.65798	0.000643346	0.842009	4.72148e-07	0.138862	0.527457	-0.119157	0.588145	44.8202	25.9706	18.8495	7.12108
CICEN020632.1	M-type_MADS	green	0.482888	0.0195978	0.514886	0.0119353	-0.225512	0.300852	-0.632736	0.00119503	0.31139	0.148082	0.659837	0.000613336	-0.0237654	0.914286	-0.311994	0.147255	22.6269	8.95183	13.675	-4.72321
CICEN004313.1	E133	green	0.482115	0.0198228	0.541316	0.0076415	-0.279108	0.197148	-0.631431	0.00123211	0.542798	0.007445	0.551099	0.00642019	-0.208998	0.338543	-0.441903	0.0347566	25.0298	6.61969	18.4102	-11.7905
CICEN028091.1	C2H2	green	0.47599	0.0216825	0.511108	0.0126855	-0.313795	0.14481	-0.676134	0.00039762	0.494487	0.0164592	0.86826	7.90946e-08	0.204876	0.34837	-0.0256235	0.907612	48.5833	26.7578	21.8256	4.93225
CICEN009721.1	HEXO3	green	0.475315	0.0218958	0.59879	0.00253748	-0.422917	0.044367	-0.651926	0.000750139	0.68071	0.000350376	0.850744	2.70601e-07	0.0527461	0.81109	-0.236268	0.277756	60.1035	27.7459	32.3576	-4.6117
CICEN014272.1	BGL04	green	0.473773	0.0223895	0.486551	0.0185583	-0.350364	0.10121	-0.526356	0.00987742	0.394317	0.0626199	0.687063	0.000292869	0.0673501	0.760112	-0.204692	0.348812	25.848	14.3484	11.4996	2.84871
CICEN028352.1	ZF-HD	green	0.473762	0.022393	0.610408	0.00197966	-0.563891	0.00507233	-0.485378	0.0188862	0.633261	0.00118037	0.514746	0.0119625	-0.160484	0.464476	0.267025	0.218058	35.7883	8.44605	27.3423	-18.8962
CICEN000796.1	PSL5	green	0.473695	0.0224146	0.581411	0.00361686	-0.356967	0.0945054	-0.65857	0.000633678	0.411406	0.0511326	0.849579	2.92038e-07	0.100266	0.64897	-0.101492	0.644952	47.9219	25.8138	22.1081	3.70565
CICEN023354.1	MYB	green	0.472363	0.0228485	0.376821	0.0763297	-0.350716	0.100844	-0.354298	0.0971749	0.312868	0.146065	0.396524	0.0610344	-0.00052649	0.998098	-0.0269574	0.902824	5.13501	1.48393	3.65107	-2.16714
CICEN002550.2	HD-ZIP	green	0.469791	0.0237052	0.602646	0.00233921	-0.291422	0.177282	-0.686585	0.000296889	0.458299	0.0278546	0.638335	0.00104654	-0.19437	0.374163	-0.261819	0.227506	34.075	10.5167	23.5583	-13.0416
CICEN005049.2	6PGL1	green	0.468784	0.0240479	0.532065	0.00896788	-0.395888	0.0614882	-0.637233	0.00107446	0.705161	0.000171429	0.873706	5.20585e-08	0.176416	0.42069	-0.0827549	0.70737	57.4611	29.1136	28.3475	0.766118
CICEN000735.1	TALE	green	0.467534	0.0244783	0.43342	0.0388233	-0.354867	0.0966016	-0.579225	0.00377657	0.260087	0.230709	0.576134	0.00401254	0.00320213	0.988431	-0.142111	0.517743	17.2733	6.44927	10.824	-4.37476
CICEN017466.1	bHLH	green	0.466528	0.0248292	0.394269	0.062655	-0.281798	0.192684	-0.416687	0.0479359	0.157245	0.473656	0.529325	0.00939529	0.045657	0.836119	-0.206963	0.343373	12.3466	5.67622	6.67035	-0.994137
CICEN000932.1	C2H2	green	0.462686	0.0262072	0.661368	0.000589507	-0.479484	0.0206051	-0.775167	1.39961e-05	0.287552	0.18337	0.785632	8.91998e-06	-0.0925585	0.674453	-0.0884938	0.688035	66.6775	22.2114	44.4661	-22.2548
CICEN034524.1	WRKY	green	0.462632	0.0262269	0.519975	0.0109827	-0.282896	0.190883	-0.713227	0.000133319	0.620304	0.00159023	0.897263	6.63362e-09	0.126371	0.565584	-0.371626	0.0808072	57.9906	32.6647	25.3259	7.3388
CICEN002279.2	AP2	green	0.46162	0.0266003	0.561606	0.00529396	-0.363663	0.0880498	-0.657254	0.000655431	0.342588	0.109548	0.798557	4.9372e-06	0.0314015	0.886896	-0.372726	0.0798433	44.7371	20.2321	24.505	-4.27283
CICEN003749.2	bHLH	green	0.460885	0.0268739	0.382773	0.0714334	-0.373283	0.0793578	-0.559207	0.00553536	0.330709	0.123239	0.515028	0.0119079	-0.00298737	0.989207	-0.100648	0.647718	10.0199	3.04275	6.97715	-3.9344
CICEN001046.1	MYB	green	0.457856	0.0280256	0.389943	0.0658557	-0.326511	0.128362	-0.334647	0.11857	0.121844	0.579697	0.569295	0.00457878	0.167255	0.445589	0.0330021	0.88117	11.7544	6.1462	5.60815	0.53805
CICEN033587.1	BGL25	green	0.457806	0.0280447	0.325767	0.129285	-0.126472	0.56527	-0.596592	0.00265674	0.375217	0.0776914	0.767317	1.93257e-05	0.278165	0.198729	-0.453275	0.0298418	29.5027	18.0669	11.4358	6.6311
CICEN032822.2	HD-ZIP	green	0.453827	0.029618	0.656724	0.000664359	-0.480597	0.0202712	-0.875639	4.46706e-08	0.434763	0.0381556	0.717967	0.000114557	-0.193528	0.376278	-0.221902	0.308861	76.2403	15.9131	60.3272	-44.4141
CICEN003977.1	CO-like	green	0.453688	0.0296744	0.687849	0.000286357	-0.572618	0.00429584	-0.765617	2.06906e-05	0.536699	0.0082815	0.70898	0.000152347	-0.177778	0.417055	0.169279	0.44002	78.7841	19.0677	59.7164	-40.6488
CICEN017425.1	C2H2	green	0.452857	0.0300121	0.503921	0.0142193	-0.442104	0.0346646	-0.532239	0.00894121	0.511275	0.0126515	0.725192	9.03855e-05	0.12548	0.568349	0.156329	0.476268	29.9021	15.0723	14.8298	0.242551
CICEN014893.1	HD-ZIP	green	0.448341	0.0319013	0.533671	0.00872488	-0.495996	0.0160828	-0.470894	0.0233347	0.686027	0.000301649	0.588603	0.00313085	-0.0191394	0.930927	-0.0332182	0.880397	27.373	6.92581	20.4472	-13.5214
CICEN028913.1	CO-like	green	0.445953	0.0329378	0.61569	0.00176279	-0.48026	0.0203718	-0.794527	5.96336e-06	0.720711	0.000104785	0.801659	4.25684e-06	-0.0732603	0.73974	-0.238431	0.273251	75.0102	24.3921	50.6181	-26.226
CICEN000655.1	SWTIE	green	0.441818	0.0347956	0.572628	0.00429495	-0.387438	0.0677655	-0.600688	0.00243818	0.323884	0.131644	0.745938	4.38649e-05	-0.0123096	0.955545	-0.233154	0.284326	35.6428	15.9174	19.7254	-3.80802
CICEN009617.1	MYB	green	0.439011	0.0361033	0.460861	0.0268827	-0.305285	0.15662	-0.68037	0.00035371	0.763925	2.21336e-05	0.804225	3.75818e-06	0.132499	0.546725	-0.511125	0.012682	47.9467	21.0447	26.902	-5.85726
CICEN025375.1	bHLH	green	0.435549	0.0377693	0.309812	0.150256	-0.202548	0.353992	-0.285864	0.186069	0.553138	0.00618731	0.541079	0.0076733	0.21439	0.32594	-0.0220907	0.920307	7.0354	4.03521	3.00019	1.03503
CICEN030554.1	TAL	green	0.434145	0.038462	0.451462	0.0305857	-0.537168	0.00821452	-0.321004	0.135311	0.541064	0.00767533	0.430355	0.0403813	-0.0168274	0.939255	0.294171	0.173042	21.1383	5.55891	15.5794	-10.0205
CICEN035945.2	bZIP	green	0.433556	0.0387553	0.556436	0.00582549	-0.332752	0.120801	-0.781345	1.0759e-05	0.409204	0.0525138	0.708705	0.000153656	-0.0558455	0.800201	-0.267496	0.217217	46.0664	13.5428	32.5235	-18.9807
CICEN006636.2	NF-YA	green	0.431257	0.0399178	0.53874	0.00799326	-0.437004	0.037062	-0.608843	0.00204814	0.456829	0.0284249	0.643585	0.000921959	-0.0155458	0.943874	-0.0723727	0.742789	27.8193	7.86993	19.9493	-12.0794
CICEN021318.1	bHLH	green	0.426896	0.0421985	0.673152	0.000431283	-0.43049	0.0403116	-0.72535	8.99095e-05	0.370405	0.0818873	0.797759	5.12688e-06	-0.0946516	0.667497	0.000540629	0.998047	55.3933	20.7953	34.598	-13.8026
CICEN017342.1	WRKY	green	0.423474	0.0440583	0.389679	0.0660552	-0.145036	0.509072	-0.581723	0.00359449	0.480792	0.0202132	0.912252	1.35532e-09	0.33164	0.122124	-0.478484	0.020909	48.0565	33.7521	14.3043	19.4478
CICEN019757.2	M-type_MADS	green	0.423348	0.0441278	0.585267	0.00334894	-0.481265	0.0200729	-0.634406	0.00114897	0.366431	0.0854789	0.73188	7.2105e-05	0.0024109	0.991289	-0.00676425	0.975564	38.0518	14.3499	23.7019	-9.35201
CICEN025553.1	CO-like	green	0.421312	0.0452659	0.599901	0.00247897	-0.382368	0.0717589	-0.768021	1.87843e-05	0.284397	0.188438	0.672766	0.000435813	-0.113483	0.606158	-0.16263	0.458444	44.079	11.0409	33.0381	-21.9973
CICEN027877.1	NAC	green	0.420702	0.0456111	0.518329	0.0112836	-0.46046	0.0270331	-0.377693	0.0755971	0.323162	0.132556	0.586117	0.00329221	0.0600634	0.785441	0.342469	0.109679	21.0539	8.81487	12.2391	-3.42418
CICEN029940.1	HD-ZIP	green	0.420318	0.0458295	0.558781	0.00557918	-0.344525	0.107425	-0.603069	0.00231828	0.0796798	0.717803	0.543389	0.00736778	-0.21687	0.32024	-0.242284	0.265342	29.9101	8.5548	21.3553	-12.8005
CICEN019045.1	AP2	green	0.419857	0.0460927	0.519885	0.0109989	-0.339772	0.112688	-0.736987	6.0408e-05	0.684087	0.000318697	0.706571	0.000164155	-0.00966044	0.965106	-0.5404	0.00776513	44.1923	13.2976	30.8947	-17.5972
CICEN010908.1	HD-ZIP	green	0.419554	0.0462668	0.365988	0.0858868	-0.414974	0.0489554	-0.0907486	0.680489	0.240569	0.268845	0.326683	0.128149	0.0283335	0.897887	0.394234	0.0626806	8.31037	2.53113	5.77924	-3.2481
CICEN000456.1	ARF	green	0.41872	0.0467473	0.268971	0.214594	-0.0991017	0.652796	-0.42053	0.0457089	0.575505	0.004062	0.832919	8.14323e-07	0.436094	0.0375031	-0.276877	0.200903	31.2989	22.9708	8.32805	14.6428
CICEN033018.1	FAR1	green	0.41588	0.0484141	0.446825	0.0325565	-0.500382	0.0150285	-0.568214	0.00467419	0.297508	0.167991	0.515675	0.0117833	-0.0182452	0.934147	0.128474	0.55908	19.7125	5.61446	14.098	-8.48357
CICEN024283.1	C2H2	green	0.413753	0.0496923	0.424932	0.0432579	-0.113058	0.607515	-0.624373	0.00145017	0.499052	0.015342	0.836509	6.59202e-07	0.199646	0.361076	-0.612953	0.00187249	41.5368	24.9302	16.6066	8.32355
CICEN023632.2	BBR-BPC	green	0.412594	0.0503993	0.424941	0.043253	-0.374157	0.0786021	-0.458485	0.0277832	0.389599	0.0661157	0.520545	0.01088	0.0848903	0.700154	0.188775	0.388336	14.7515	4.89759	9.85387	-4.95628
CICEN028502.1	ERF	green	0.410489	0.0517043	0.58714	0.00322499	-0.273226	0.207149	-0.716301	0.00012087	0.29541	0.171155	0.749594	3.83453e-05	-0.0877556	0.690512	-0.114016	0.604455	43.9475	16.948	26.9995	-10.0514
CICEN008593.1	B3	green	0.409621	0.0522496	0.389441	0.066235	-0.225621	0.300613	-0.332576	0.121009	0.396158	0.0612955	0.434507	0.0382825	-0.0577351	0.79358	-0.0868085	0.693694	6.75619	2.20711	4.54908	-2.34197
CICEN022126.1	BGAL5	green	0.407175	0.053811	0.358336	0.0931584	-0.264462	0.222677	-0.160479	0.46449	0.398066	0.0599451	0.407714	0.0534639	0.103516	0.638335	0.0365749	0.868409	4.34463	1.81298	2.53164	-0.71866
CICEN025553.2	DBB	green	0.406634	0.0541612	0.566139	0.00486184	-0.264504	0.2226	-0.775832	1.36103e-05	0.449713	0.0313175	0.747303	4.17282e-05	-0.0613904	0.780812	-0.26442	0.222752	47.4254	17.4201	30.0053	-12.5852
CICEN030600.2	MYB	green	0.404505	0.0555565	0.477839	0.021107	-0.479405	0.020629	-0.409456	0.0523538	0.583136	0.00349487	0.610605	0.00197118	0.0467924	0.8321	0.0291842	0.894838	18.3979	6.98558	11.4123	-4.42673
CICEN028106.1	MYB	green	0.40253	0.0568754	0.513802	0.0121468	-0.506801	0.0135875	-0.622584	0.00151038	0.377533	0.0757312	0.570807	0.00444819	-0.108779	0.62126	0.0859634	0.696537	22.1764	5.3424	16.834	-11.4916
CICEN003385.1	GUN12	green	0.401686	0.0574464	0.119503	0.587054	-0.123478	0.574584	-0.234953	0.280519	0.516744	0.0115798	0.546963	0.00691499	0.432862	0.0391035	-0.153201	0.485246	11.5902	5.98233	5.60788	0.37445
CICEN019844.1	ARR-B	green	0.400295	0.0583968	0.572389	0.00431481	-0.38199	0.0720639	-0.544965	0.00716521	-0.0737806	0.737954	0.503043	0.0144166	-0.232557	0.285596	-0.146054	0.506072	25.5066	6.39773	19.1089	-12.7112
CICEN016196.1	FKGP	green	0.399049	0.0592587	0.360854	0.090716	-0.248418	0.253054	-0.436608	0.0372534	0.576102	0.00401497	0.762246	2.36506e-05	0.322295	0.133659	0.0329072	0.881509	24.686	17.1208	7.56517	9.55567
CICEN001542.1	HD-ZIP	green	0.397505	0.0603396	0.31364	0.14502	-0.0845259	0.701384	-0.424786	0.0433376	0.700574	0.000197067	0.728007	8.2248e-05	0.312246	0.146911	-0.521723	0.0106703	21.5548	13.2005	8.35428	4.84625
CICEN022346.1	YABBY	green	0.397474	0.0603614	0.559792	0.00547562	-0.40258	0.0568415	-0.759178	2.66621e-05	0.402858	0.0566549	0.843459	4.3149e-07	0.0829745	0.706626	-0.0510904	0.81692	58.9257	25.0536	33.8721	-8.81848
CICEN005995.1	Trihelix	green	0.394981	0.0621397	0.382295	0.0718174	-0.241244	0.267463	-0.541359	0.00763567	0.478365	0.0209456	0.574469	0.00414465	0.0977982	0.65709	-0.403687	0.0560997	12.1112	5.04615	7.065	-2.01885
CICEN002534.1	bZIP	green	0.390911	0.0651287	0.504645	0.0140582	-0.301169	0.162569	-0.612719	0.00188215	0.389556	0.066148	0.833787	7.74123e-07	0.117407	0.593676	-0.222138	0.308332	40.4602	25.3185	15.1417	10.1768
CICEN022897.2	AP2	green	0.390649	0.0653251	0.515914	0.0117376	-0.339155	0.113384	-0.684529	0.000314743	0.745537	4.45102e-05	0.613806	0.00183771	-0.0937012	0.670652	-0.23666	0.276937	34.9289	10.526	24.4029	-13.8769
CICEN014463.1	NF-YC	green	0.390356	0.0655451	0.41668	0.0479402	-0.249047	0.251816	-0.62396	0.00146387	0.34866	0.102996	0.791037	6.99989e-06	0.20428	0.349804	-0.310638	0.149115	31.4369	18.4424	12.9945	5.44788
CICEN034929.1	FAR1	green	0.38771	0.0675561	0.475853	0.0217257	-0.271369	0.210377	-0.487692	0.0182438	0.545277	0.00712567	0.66858	0.000487668	0.0943623	0.668457	-0.0593557	0.787912	16.4375	8.4024	8.03507	0.367335
CICEN021166.1	CHID1	green	0.387708	0.0675574	0.602547	0.00234413	-0.342224	0.10995	-0.634582	0.0011442	0.301906	0.161492	0.758329	2.75523e-05	-0.0467354	0.832301	0.0729488	0.74081	35.248	16.0102	19.2378	-3.22759
CICEN029284.2	G2-like	green	0.386017	0.0688672	0.590063	0.00303926	-0.299113	0.165599	-0.643387	0.000926402	0.309798	0.150277	0.791342	6.90361e-06	0.0423757	0.847759	-0.107796	0.624438	38.4002	16.7726	21.6276	-4.85505
CICEN002437.1	BGL43	green	0.385029	0.0696411	0.408965	0.0526654	-0.261086	0.228857	-0.555511	0.0059251	0.54107	0.00767454	0.842517	4.57529e-07	0.272132	0.209047	-0.178983	0.413851	32.6155	21.8384	10.7772	11.0612
CICEN007965.1	BGA17	green	0.384679	0.0699171	0.408719	0.0528216	-0.36249	0.0891558	-0.44763	0.0322073	0.515598	0.011798	0.492568	0.016948	-0.00933885	0.966267	-0.320439	0.136039	10.2325	2.83384	7.39863	-4.5648
CICEN011772.1	GeBP	green	0.38433	0.0701925	0.481772	0.0199234	-0.27468	0.204646	-0.647601	0.000835436	0.695862	0.000226805	0.673769	0.000424122	0.0310846	0.88803	-0.139388	0.525877	28.6587	10.991	17.6677	-6.67678
CICEN002349.2	PHSL	green	0.383293	0.0710174	0.253978	0.242239	-0.202241	0.354738	-0.421239	0.0453069	0.69434	0.000237209	0.691459	0.00025804	0.363881	0.0878448	-0.235662	0.279027	18.7217	10.7389	7.98281	2.75606
CICEN015342.1	MYB	green	0.381927	0.0721143	0.510756	0.0127574	-0.282232	0.19197	-0.535988	0.0083839	0.407317	0.0537196	0.60214	0.00236445	-0.0842423	0.702341	-0.00741052	0.97323	18.7701	7.68144	11.0887	-3.40722
CICEN032827.1	NAC	green	0.379644	0.0739768	0.570332	0.00448882	-0.371447	0.0809646	-0.721452	0.000102274	0.515129	0.0118882	0.730042	7.6773e-05	-0.0206417	0.92552	-0.00718105	0.974058	50.9202	18.0296	32.8906	-14.861
CICEN014017.2	TCP	green	0.373811	0.0789008	0.256645	0.23716	-0.132181	0.547697	-0.35169	0.0998361	0.670836	0.000459099	0.565864	0.00488722	0.245658	0.258536	-0.352994	0.0984987	9.75502	4.74523	5.00978	-0.264547
CICEN000628.2	E1314	green	0.372056	0.0804293	0.277248	0.200275	-0.342508	0.109635	-0.307133	0.154	0.226533	0.29861	0.27181	0.209608	-0.0483368	0.826638	0.27486	0.204338	3.20693	0.804364	2.40257	-1.59821
CICEN011283.1	HB-PHD	green	0.371279	0.081113	0.467162	0.0246076	-0.33491	0.118263	-0.662126	0.000578004	0.371247	0.0811412	0.794227	6.04698e-06	0.0885242	0.687933	-0.209596	0.33713	36.4238	19.6854	16.7384	2.94704
CICEN022367.1	BGAL	green	0.37054	0.0817674	0.338891	0.113683	-0.341544	0.110704	-0.528849	0.00947129	0.38934	0.0663118	0.659568	0.000617616	0.225193	0.301554	0.0213568	0.922947	21.4802	11.8698	9.61035	2.25946
CICEN015019.1	E1313	green	0.369581	0.0826225	0.487035	0.0184242	-0.280425	0.194954	-0.411943	0.0508	0.358841	0.0926643	0.468082	0.0242889	-0.124347	0.571875	0.0463311	0.833732	10.957	3.30714	7.64985	-4.34271
CICEN009484.2	MIKC_MADS	green	0.367343	0.084645	0.254991	0.240301	-0.16038	0.464771	-0.450491	0.0309903	0.473501	0.0224773	0.484554	0.0191193	0.110999	0.614115	-0.303209	0.159602	4.28801	1.8222	2.46581	-0.643601
CICEN024034.1	Nin-like	green	0.36647	0.0854428	0.469405	0.0238361	-0.126065	0.566532	-0.710526	0.000145164	0.446652	0.0326316	0.858622	1.58805e-07	0.13315	0.544741	-0.492703	0.0169133	51.2372	27.2261	24.0111	3.21505
CICEN024466.1	XTH33	green	0.365701	0.0861517	0.504409	0.0141105	-0.135409	0.537873	-0.673856	0.000423122	0.201796	0.355819	0.705737	0.000168423	-0.0227658	0.91788	-0.393299	0.063362	32.5765	12.8991	19.6774	-6.77824
CICEN019431.2	GRAS	green	0.365528	0.0863118	0.361479	0.0901182	-0.166803	0.446836	-0.517119	0.0115093	0.38685	0.0682194	0.745267	4.495e-05	0.23073	0.289504	-0.00429896	0.984468	20.9472	13.2788	7.66848	5.61028
CICEN023028.1	CO-like	green	0.364753	0.0870307	0.528948	0.0094554	-0.225992	0.299797	-0.640027	0.00100492	0.332291	0.121347	0.615079	0.00178679	-0.157204	0.473774	-0.354516	0.0969544	24.8252	8.1843	16.6409	-8.45664
CICEN030879.1	GRAS	green	0.361402	0.0901911	0.6149	0.00179386	-0.318287	0.138837	-0.756033	3.00923e-05	0.310007	0.149986	0.765782	2.05547e-05	-0.0833599	0.705323	-0.00395355	0.985716	56.2466	20.4963	35.7502	-15.2539
CICEN003065.2	MYB_related	green	0.360387	0.0911653	0.341085	0.111216	-0.405456	0.0549298	-0.246352	0.257151	0.335475	0.117605	0.442805	0.0343447	0.165732	0.449801	0.200312	0.359442	12.6992	3.6315	9.06766	-5.43616
CICEN034297.2	GUN10	green	0.360136	0.0914077	0.418602	0.0468158	-0.204124	0.35018	-0.426861	0.042217	0.584308	0.00341396	0.76464	2.15133e-05	0.223779	0.304679	-0.185085	0.397844	20.9731	14.2015	6.77161	7.42988
CICEN013602.1	GATA	green	0.356851	0.0946206	0.402872	0.0566451	-0.267654	0.216935	-0.575708	0.00404595	0.813913	2.3089e-06	0.746375	4.31697e-05	0.136573	0.53435	-0.362657	0.0889983	34.9953	16.775	18.2203	-1.44527
CICEN021953.1	GATA	green	0.35506	0.096407	0.581931	0.00357971	-0.363379	0.0883162	-0.784122	9.53343e-06	0.396497	0.0610538	0.639946	0.00100686	-0.159243	0.467984	-0.00377509	0.986361	47.0326	12.5474	34.4852	-21.9378
CICEN009982.1	GRAS	green	0.354912	0.0965562	0.34005	0.112375	-0.0846627	0.700922	-0.569246	0.00458308	0.453974	0.0295586	0.707506	0.000159476	0.22076	0.31142	-0.447259	0.0323677	21.2254	12.0892	9.1362	2.95303
CICEN006226.1	ARF	green	0.353615	0.0978667	0.286941	0.184343	-0.268386	0.215632	-0.243369	0.263141	0.366689	0.0852422	0.606407	0.00215863	0.368928	0.0832088	0.0607824	0.782932	16.3223	9.47896	6.84332	2.63565
CICEN005190.2	MYB_related	green	0.350047	0.101541	0.413936	0.0495812	-0.136458	0.534697	-0.590436	0.00301621	0.559367	0.00551899	0.884194	2.19774e-08	0.27535	0.2035	-0.354611	0.0968586	38.369	26.3213	12.0477	14.2736
CICEN023363.1	bZIP	green	0.349733	0.101869	0.366503	0.0854129	-0.0763314	0.72922	-0.567997	0.00469348	0.394106	0.0627734	0.768131	1.87006e-05	0.197594	0.366134	-0.278813	0.197642	23.4968	15.1709	8.32591	6.84497
CICEN008805.1	GeBP	green	-0.347981	0.103714	-0.186866	0.393239	0.333595	0.119804	0.0667214	0.762288	0.11176	0.611674	0.410714	0.0515639	0.481605	0.0199726	-0.117986	0.591843	9.55997	3.45382	6.10616	-2.65234
CICEN026516.1	ISOA3	green	0.347677	0.104036	0.531476	0.00905837	-0.358931	0.0925763	-0.574983	0.00410342	0.685386	0.000307193	0.698511	0.000209638	-0.000593711	0.997855	-0.0207459	0.925145	31.1361	14.0438	17.0924	-3.04864
CICEN026356.2	bHLH	green	0.34767	0.104044	0.443634	0.0339698	-0.160477	0.464497	-0.683532	0.00032373	0.119203	0.588002	0.681026	0.000347298	0.0744369	0.735704	-0.197543	0.36626	29.5621	11.5409	18.0213	-6.48037
CICEN012821.1	ERF	green	0.346523	0.105268	0.397246	0.060523	-0.298872	0.165957	-0.454193	0.0294703	0.571071	0.00442563	0.557384	0.00572484	0.116888	0.595321	-0.00727778	0.973709	19.2664	7.21046	12.0559	-4.84546
CICEN013580.1	MAN2	green	0.346386	0.105415	0.30002	0.164257	-0.0883782	0.688423	-0.59179	0.00293383	0.601523	0.00239555	0.849872	2.86505e-07	0.324411	0.13098	-0.546366	0.00698896	38.8186	24.4444	14.3742	10.0702
CICEN025686.1	GPDA	green	0.34388	0.108128	0.387991	0.0673398	-0.446259	0.0328038	-0.341465	0.110792	0.276247	0.20197	0.534989	0.00852947	0.148382	0.49924	0.28632	0.185337	15.7049	5.91185	9.79303	-3.88119
CICEN023264.1	C2H2	green	0.342962	0.109136	0.504347	0.0141245	-0.489874	0.0176544	-0.419702	0.0461816	0.240142	0.269721	0.462924	0.0261201	-0.0847618	0.700588	0.55926	0.00552986	19.4237	4.39732	15.0264	-10.6291
CICEN025219.1	WRKY	green	0.339736	0.112728	0.501774	0.0147057	-0.240416	0.269159	-0.593818	0.00281397	0.487585	0.018273	0.819548	1.71669e-06	0.161144	0.462618	-0.115147	0.600852	35.544	19.6244	15.9196	3.70481
CICEN034409.2	BBR-BPC	green	0.336789	0.116085	0.476882	0.0214035	-0.336143	0.11683	-0.525569	0.0100085	0.465842	0.0250709	0.824807	1.2898e-06	0.219585	0.314068	-0.0331874	0.880507	40.7207	21.7482	18.9725	2.77568
CICEN013301.1	GRAS	green	0.334872	0.118307	0.180186	0.410668	-0.0743838	0.735886	-0.239086	0.271897	0.351638	0.0998897	0.681334	0.000344326	0.527918	0.00962137	-0.0212474	0.923341	18.5846	11.2705	7.31415	3.95634
CICEN016267.1	G2-like	green	0.333863	0.11949	0.433329	0.0388689	-0.13785	0.5305	-0.497068	0.0158197	0.420952	0.0454696	0.699423	0.000203998	0.116638	0.596114	-0.316259	0.141512	19.8615	11.4392	8.42232	3.01683
CICEN018070.1	Trihelix	green	0.33315	0.12033	0.231441	0.287979	-0.0782524	0.722663	-0.457567	0.0281373	0.463847	0.0257848	0.858091	1.64782e-07	0.472929	0.0226631	-0.379638	0.073982	37.4583	27.3644	10.0939	17.2705
CICEN007805.1	MYB_related	green	0.333146	0.120334	0.26033	0.230257	-0.191853	0.380501	-0.370992	0.0813665	0.467093	0.0246317	0.732872	6.96889e-05	0.382741	0.0714587	-0.353427	0.0980575	22.3956	16.2023	6.19336	10.0089
CICEN016422.1	WRKY	green	0.33281	0.120732	0.538112	0.00808107	-0.446487	0.032704	-0.575637	0.00405158	0.10633	0.629185	0.585816	0.0033122	-0.0912481	0.678821	0.0224936	0.918858	21.7083	7.25964	14.4487	-7.18907
CICEN035763.1	RWA3	green	0.332412	0.121204	0.168763	0.441436	0.0555355	0.801288	-0.234464	0.28155	0.579284	0.00377214	0.601113	0.00241641	0.361029	0.0905487	-0.348204	0.103477	12.7413	7.08482	5.65646	1.42836
CICEN009528.2	WRKY	green	0.327246	0.127454	0.307305	0.153758	-0.164638	0.452839	-0.613534	0.00184872	0.512936	0.0123178	0.668214	0.000492435	0.19551	0.371312	-0.47688	0.021404	20.0472	9.61155	10.4356	-0.824056
CICEN031670.1	GRAS	green	0.324502	0.130866	0.452272	0.0302516	-0.346643	0.105139	-0.571364	0.00440084	0.565329	0.0049368	0.629815	0.00127938	0.0789623	0.720245	0.0884343	0.688235	29.767	11.8522	17.9147	-6.06251
CICEN033978.2	HD-ZIP	green	0.320094	0.136485	0.475697	0.0217748	-0.377179	0.0760285	-0.500253	0.0150586	0.373667	0.0790255	0.745977	4.38016e-05	0.188948	0.387894	0.171749	0.433279	28.5155	14.6793	13.8362	0.84314
CICEN033088.1	C2H2	green	0.319645	0.137066	0.529605	0.00935096	-0.391715	0.0645302	-0.691183	0.000260111	0.308682	0.151828	0.67016	0.0004675	-0.032034	0.884633	0.170853	0.435718	35.3686	11.8435	23.5251	-11.6817
CICEN030586.1	C2H2	green	0.318841	0.138113	0.481447	0.0200192	-0.469532	0.0237931	-0.620159	0.0015954	0.336063	0.116923	0.58096	0.00364931	-0.00698813	0.974755	0.213383	0.328271	31.2743	8.93977	22.3345	-13.3947
CICEN026683.1	WRKY	green	0.314321	0.144101	0.468437	0.0241666	-0.193496	0.376357	-0.547087	0.00689972	0.517886	0.0113659	0.582765	0.0035208	-0.0383411	0.862112	-0.434049	0.0385097	15.9234	5.80098	10.1224	-4.32143
CICEN020904.1	TALE	green	0.31338	0.145371	0.462998	0.0260931	-0.282592	0.191381	-0.705545	0.000169419	0.612378	0.00189626	0.842512	4.57674e-07	0.115669	0.599192	-0.261343	0.228383	45.4447	23.9657	21.479	2.4867
CICEN004985.1	C2H2	green	0.312943	0.145962	0.375332	0.0775935	-0.27925	0.196911	-0.440711	0.0353069	0.221251	0.310318	0.531525	0.00905083	0.0228506	0.917575	-0.00464828	0.983206	7.36736	3.394	3.97336	-0.579365
CICEN013431.1	bHLH	green	0.309647	0.150486	0.36283	0.0888337	-0.00962272	0.965242	-0.550928	0.00644005	0.387458	0.0677502	0.815234	2.15578e-06	0.25212	0.245819	-0.339881	0.112565	29.3751	19.433	9.94205	9.49098
CICEN028959.1	C2H2	green	0.30955	0.15062	0.261325	0.228416	-0.0352013	0.873311	-0.517829	0.0113763	0.55305	0.00619717	0.672314	0.000441165	0.225613	0.300629	-0.371453	0.0809598	17.1807	10.0393	7.14146	2.89782
CICEN009865.1	FAR1	green	0.308794	0.151671	0.262224	0.226761	0.0111123	0.959866	-0.413428	0.0498895	0.407549	0.0535703	0.601916	0.00237571	0.221932	0.308793	-0.593923	0.00280788	11.8382	6.7007	5.13754	1.56316
CICEN021733.2	ERF	green	0.307565	0.153393	0.477509	0.0212088	-0.289127	0.180874	-0.649381	0.000799378	0.420974	0.0454571	0.753857	3.26876e-05	0.1041	0.636434	-0.155869	0.477585	40.1619	17.7146	22.4473	-4.73275
CICEN033978.1	HD-ZIP	green	0.306615	0.154732	0.600731	0.00243599	-0.398149	0.0598873	-0.711082	0.000142652	0.263927	0.223648	0.708586	0.000154226	-0.0759151	0.730643	0.15803	0.471424	46.3131	14.8667	31.4463	-16.5796
CICEN005394.1	bZIP	green	0.305917	0.155721	0.233506	0.283577	-0.0871272	0.692623	-0.416719	0.0479171	0.509444	0.0130279	0.842573	4.55958e-07	0.505811	0.013802	-0.186765	0.3935	32.3796	23.0646	9.31498	13.7497
CICEN028127.1	G2-like	green	0.302252	0.16099	0.33585	0.11717	-0.112079	0.61065	-0.447372	0.032319	0.147027	0.503209	0.648339	0.000820322	0.162331	0.459284	-0.21576	0.322783	19.2868	12.8682	6.41867	6.44949
CICEN033877.1	MYB_related	green	0.299917	0.164409	0.445175	0.0332814	-0.253867	0.242451	-0.498896	0.015379	0.574557	0.00413756	0.63975	0.00101162	0.136138	0.535666	-0.0651945	0.767581	25.3267	11.2322	14.0945	-2.86226
CICEN012911.1	NF-YA	green	0.299706	0.164722	0.524081	0.0102604	-0.374892	0.07797	-0.525302	0.0100534	0.0226286	0.918373	0.545728	0.00706879	-0.140967	0.521152	0.251485	0.247051	16.4644	5.62558	10.8388	-5.21321
CICEN022104.1	AP2	green	0.299511	0.16501	0.323157	0.132563	-0.0907244	0.68057	-0.630973	0.00124534	0.686983	0.000293544	0.867681	8.26021e-08	0.348358	0.103314	-0.363532	0.0881729	46.051	28.8804	17.1706	11.7098
CICEN033645.1	NAC	green	0.297289	0.16832	0.461747	0.026553	-0.212705	0.329847	-0.572332	0.00431959	0.347458	0.104269	0.743623	4.77081e-05	0.0196459	0.929104	-0.304594	0.157609	28.2324	15.3941	12.8384	2.55571
CICEN015555.1	MYB_related	green	0.296218	0.169932	0.210514	0.33497	-0.125762	0.567475	-0.270189	0.212446	0.247442	0.254985	0.451445	0.0305929	0.184668	0.398927	-0.116223	0.597433	2.08896	1.18563	0.903335	0.282293
CICEN015639.1	GLGB1	green	0.295676	0.170751	0.205727	0.346327	-0.158361	0.470483	-0.294265	0.172898	0.443454	0.0340511	0.712321	0.000137195	0.488734	0.0179603	-0.123431	0.574732	21.2706	14.0328	7.23785	6.79492
CICEN013914.1	MIKC_MADS	green	0.294898	0.171933	0.307723	0.15317	-0.37055	0.0817585	-0.16851	0.44213	0.0879763	0.689771	0.311654	0.14772	0.0229234	0.917313	0.392948	0.0636196	4.81083	1.1909	3.61993	-2.42904
CICEN022130.1	NF-YC	green	0.286428	0.185164	0.398702	0.0595	-0.102848	0.640516	-0.433024	0.0390222	-0.046685	0.83248	0.530433	0.00922054	-0.033585	0.879086	-0.165176	0.451344	13.1188	6.39489	6.72396	-0.329069
CICEN028057.1	WRKY	green	0.283384	0.190085	0.321039	0.135266	-0.0391577	0.859203	-0.643649	0.000920516	0.347212	0.104531	0.79807	5.05216e-06	0.22559	0.300679	-0.377725	0.0755699	31.9678	18.1397	13.8281	4.31164
CICEN006038.1	FAR1	green	0.282486	0.191554	0.201474	0.356605	0.00253789	0.990831	-0.332632	0.120942	0.485551	0.0188375	0.818731	1.79315e-06	0.518966	0.0111663	-0.115391	0.600075	27.3548	20.2576	7.09726	13.1603
CICEN000495.1	FAR1	green	0.280697	0.194503	0.250584	0.248804	-0.317141	0.140344	-0.32079	0.135587	0.402447	0.0569311	0.43459	0.0382411	0.104796	0.634166	0.0665594	0.762849	3.92084	1.71305	2.20779	-0.494734
CICEN029990.3	LSD	green	-0.275417	0.203385	-0.214652	0.325335	0.187906	0.390563	0.0843078	0.70212	-0.120446	0.584087	0.237644	0.274887	0.39432	0.0626178	0.258121	0.234379	2.97245	0.83132	2.14113	-1.30981
CICEN034867.1	ERF	green	0.273882	0.206018	0.472116	0.0229297	-0.369501	0.0826947	-0.670396	0.000464552	0.349634	0.101972	0.461802	0.026533	-0.20893	0.338703	0.0163731	0.940892	17.3174	2.86933	14.4481	-11.5787
CICEN033093.1	AP2	green	0.273498	0.20668	0.279309	0.196812	-0.277881	0.199207	-0.153093	0.485557	0.0858136	0.697042	0.416583	0.0479972	0.115633	0.599307	0.170807	0.435842	6.65977	2.7797	3.88007	-1.10037
CICEN032573.2	MYB	green	-0.270797	0.211379	-0.277468	0.199904	0.431847	0.0396172	0.138901	0.527339	0.14159	0.519295	0.332159	0.121505	0.508617	0.013201	-0.456438	0.0285778	10.142	2.19561	7.94635	-5.75074
CICEN025939.1	G2-like	green	0.267195	0.217754	0.259581	0.231649	0.0650894	0.767946	-0.51359	0.0121885	0.546513	0.00697065	0.848606	3.11098e-07	0.401908	0.0572958	-0.552667	0.00624038	36.1172	24.5575	11.5596	12.9979
CICEN009333.1	ERF	green	0.265279	0.221197	0.449311	0.0314876	-0.148579	0.498663	-0.687205	0.000291683	0.469205	0.0239041	0.680773	0.000349763	0.00347783	0.987435	-0.299241	0.165409	33.6349	14.5648	19.0701	-4.50528
CICEN019331.3	TCP	green	0.260407	0.230114	0.291257	0.177539	-0.173014	0.429845	-0.464415	0.0255796	0.787025	8.38556e-06	0.630052	0.00127237	0.198991	0.362686	-0.221692	0.309331	21.0572	9.93382	11.1234	-1.18955
CICEN016298.1	MYB_related	green	0.260211	0.230477	0.415265	0.0487809	-0.166716	0.447076	-0.532402	0.00891644	0.396184	0.0612768	0.71488	0.000126495	0.140479	0.522611	0.147371	0.502202	19.9426	11.9006	8.04202	3.85856
CICEN039056.1	ARF	green	0.259725	0.231381	0.44835	0.0318975	-0.28842	0.181992	-0.391507	0.0646843	0.416352	0.0481338	0.450486	0.0309925	-0.0736574	0.738377	-0.149354	0.496402	6.35109	1.94651	4.40458	-2.45807
CICEN005141.1	B3	green	0.259409	0.231969	0.259639	0.231541	-0.0260173	0.906198	-0.429747	0.0406961	0.509732	0.0129681	0.722874	9.76016e-05	0.365425	0.0864068	-0.19533	0.371762	14.505	9.55714	4.94783	4.60931
CICEN012245.1	BGL18	green	0.259263	0.232242	0.333052	0.120445	-0.0345157	0.87576	-0.498538	0.0154647	0.327704	0.126891	0.6397	0.00101284	0.124653	0.570921	-0.255606	0.23913	11.7703	6.98366	4.78661	2.19704
CICEN039084.1	MYB_related	green	0.256762	0.236938	0.313784	0.144824	-0.131173	0.55078	-0.516492	0.0116275	0.287009	0.184235	0.863791	1.09991e-07	0.377867	0.0754517	-0.124622	0.571017	37.9586	28.7768	9.18181	19.595
CICEN003568.1	MYB	green	-0.255992	0.238396	-0.128962	0.557576	0.301397	0.162236	-0.00294512	0.989359	-0.357956	0.0935305	0.255063	0.240164	0.264669	0.2223	-0.30924	0.15105	8.86783	2.40667	6.46116	-4.05449
CICEN017805.1	TALE	green	0.255371	0.239578	0.45196	0.0303802	-0.366707	0.0852259	-0.526217	0.00990042	0.316192	0.141601	0.653102	0.00072827	0.105251	0.632685	0.283158	0.190454	21.057	10.1029	10.9541	-0.851206
CICEN007716.1	C3H	green	0.254064	0.242073	0.312993	0.145895	-0.193028	0.377535	-0.363254	0.0884338	0.24152	0.266898	0.658369	0.000636964	0.198151	0.364757	-0.257737	0.2351	18.2315	13.5388	4.69268	8.84614
CICEN032417.2	C3H	green	0.252404	0.24527	0.174442	0.42599	-0.143116	0.514756	-0.440203	0.0355432	0.334173	0.119125	0.729147	7.91416e-05	0.419268	0.0464313	-0.283717	0.189542	24.1612	16.3693	7.79183	8.5775
CICEN016623.1	KING1	green	0.252006	0.24604	0.402041	0.0572056	-0.388113	0.0672469	-0.291545	0.177091	0.186778	0.393467	0.369751	0.082471	0.0144359	0.947876	0.294943	0.171865	7.15259	2.13681	5.01579	-2.87898
CICEN017011.1	CAMTA	green	0.251189	0.247626	0.253289	0.243563	-0.269683	0.213337	-0.143072	0.514887	0.249574	0.25078	0.337868	0.114847	0.198316	0.364351	0.299942	0.164373	4.47174	1.81884	2.6529	-0.834055
CICEN028919.2	MYB_related	green	0.247984	0.253911	0.0709597	0.747651	0.115244	0.600544	-0.181822	0.406361	0.451399	0.0306119	0.705312	0.000170633	0.611815	0.00191981	-0.408671	0.0528519	22.6217	13.1323	9.48948	3.64279
CICEN017805.2	TALE	green	0.247821	0.254234	0.228653	0.293989	-0.124433	0.571608	-0.414144	0.0494552	0.406063	0.0545331	0.805324	3.56088e-06	0.497621	0.0156853	-0.105837	0.630784	31.2095	21.9799	9.22963	12.7503
CICEN011876.1	B3	green	0.247616	0.25464	0.211837	0.331872	-0.0893057	0.685315	-0.262744	0.225807	-0.051033	0.817123	0.468283	0.0242198	0.218568	0.316372	0.281503	0.193171	4.14226	2.39986	1.74241	0.657451
CICEN023561.1	B3	green	0.247066	0.255731	0.318069	0.139123	-0.0431572	0.844984	-0.415946	0.0483749	0.268191	0.215978	0.383128	0.0711487	-0.0829799	0.706608	-0.445612	0.0330881	5.68943	1.64313	4.0463	-2.40317
CICEN025999.1	CPP	green	0.24436	0.261141	0.13886	0.527462	-0.0150351	0.945715	-0.220411	0.312205	0.275796	0.202738	0.606007	0.00217729	0.464258	0.0256362	-0.162174	0.459725	10.4245	6.04094	4.38355	1.65738
CICEN032390.2	FAR1	green	0.242834	0.264225	0.403196	0.0564277	-0.089015	0.686288	-0.478974	0.0207598	0.291692	0.176861	0.508786	0.0131654	-0.064243	0.770885	-0.370681	0.0816428	9.73534	3.70789	6.02745	-2.31956
CICEN014737.1	GUN8	green	0.239164	0.271736	0.221594	0.309549	-0.235515	0.279337	-0.268943	0.214645	0.577344	0.00391873	0.413839	0.0496399	0.127416	0.562349	0.182436	0.404751	7.18021	2.89339	4.28682	-1.39343
CICEN000029.1	Trihelix	green	0.235747	0.278849	0.185063	0.397903	-0.0911546	0.679133	-0.352092	0.0994227	0.194073	0.374909	0.594554	0.00277148	0.300648	0.163333	-0.26171	0.227706	14.0157	10.0224	3.99335	6.02905
CICEN027365.2	C2H2	green	0.235188	0.280023	0.437369	0.0368859	-0.520438	0.0108992	-0.238254	0.273619	0.52826	0.00956593	0.207634	0.341777	-0.272832	0.207831	0.358113	0.0933766	14.1131	2.10507	12.0081	-9.90299
CICEN003688.1	NAC	green	0.233173	0.284285	0.132956	0.54533	-0.113367	0.606529	-0.390997	0.0650646	0.72837	8.12496e-05	0.696045	0.000225578	0.424359	0.0435712	-0.315522	0.142493	20.0046	11.2051	8.79946	2.40565
CICEN011063.1	HRT-like	green	0.229534	0.292081	0.172207	0.432033	0.116354	0.597015	-0.431098	0.0399995	0.271684	0.209828	0.506189	0.0137198	0.147734	0.501135	-0.846564	3.54715e-07	18.497	7.08695	11.41	-4.32307
CICEN022779.1	NF-YB	green	0.228441	0.29445	0.24722	0.255426	-0.0277425	0.900007	-0.51272	0.0123609	0.716644	0.000119549	0.666957	0.000509146	0.263052	0.225245	-0.314361	0.144048	22.5955	12.1122	10.4833	1.62886
CICEN022823.1	LBD	green	0.226753	0.298128	0.4434	0.0340755	-0.491286	0.0172812	-0.253474	0.243207	0.238766	0.272558	0.365067	0.0867384	-0.159099	0.468391	0.416978	0.0477644	13.6302	2.80858	10.8216	-8.01304
CICEN025564.1	U80A2	green	0.22621	0.299319	0.162869	0.457777	-0.0106978	0.961362	-0.0161816	0.941582	0.396787	0.0608479	0.439985	0.0356452	0.375156	0.0777443	-0.119443	0.587243	4.12558	1.90458	2.221	-0.316418
CICEN023825.1	BGL14	green	0.222217	0.308156	0.105857	0.630719	0.0398566	0.856715	-0.433854	0.0386066	0.584013	0.00343419	0.773564	1.49647e-05	0.500875	0.0149136	-0.375415	0.0775227	28.2	17.5409	10.6591	6.88181
CICEN020663.2	CDGT	green	0.220397	0.312237	0.268331	0.21573	-0.0504381	0.81922	-0.344157	0.107826	0.394494	0.062492	0.589774	0.00305717	0.241725	0.266481	-0.338602	0.114012	6.01852	3.95665	2.06187	1.89477
CICEN031596.3	C3H	green	0.220377	0.312283	0.128337	0.559503	-0.107605	0.625054	-0.304065	0.158367	0.291248	0.177552	0.617012	0.00171178	0.457649	0.0281054	0.187536	0.391514	12.2354	7.14145	5.0939	2.04755
CICEN002952.1	XTH8	green	0.219666	0.313886	0.320366	0.136133	-0.295712	0.170696	-0.0183578	0.933742	0.152349	0.487706	0.29615	0.170034	-0.0138989	0.949812	0.242169	0.265576	6.01344	1.84947	4.16396	-2.31449
CICEN022525.1	NF-X1	green	-0.219262	0.3148	-0.276093	0.202232	0.431706	0.0396887	-0.00226773	0.991807	0.110351	0.616196	0.593112	0.00285519	0.779277	1.17603e-05	-0.285025	0.187422	35.3492	11.2931	24.0561	-12.763
CICEN020771.1	Trihelix	green	0.218019	0.317618	0.301042	0.162755	-0.0769087	0.727247	-0.527398	0.00970599	0.356494	0.0949744	0.777521	1.26739e-05	0.235938	0.278448	-0.485412	0.0188767	28.2252	19.6249	8.60028	11.0246
CICEN026490.2	ERF	green	0.21571	0.322898	0.435588	0.0377499	-0.233915	0.28271	-0.395814	0.0615412	0.0745975	0.735154	0.404436	0.0556021	-0.132884	0.54555	0.291409	0.177302	8.17658	2.28237	5.89422	-3.61185
CICEN011019.1	B3	green	0.215	0.324531	0.0657529	0.765644	0.190445	0.384073	-0.0779713	0.723621	0.0144866	0.947693	0.437583	0.0367834	0.308027	0.152743	-0.310821	0.148863	3.84304	1.76659	2.07645	-0.309857
CICEN000728.1	MYB	green	0.214268	0.326221	0.35034	0.101235	-0.194301	0.374337	-0.451285	0.0306593	0.0208375	0.924815	0.628584	0.00131644	0.18737	0.39194	0.302276	0.160955	13.8216	8.46078	5.36081	3.09997
CICEN014950.1	TALE	green	-0.214061	0.3267	-0.272167	0.208986	0.434539	0.0382664	-0.0305915	0.889796	0.182711	0.404031	0.510509	0.0128079	0.610421	0.0019791	-0.580231	0.00370234	23.4183	7.79873	15.6196	-7.82084
CICEN010947.1	C3H	green	0.212399	0.330561	0.135987	0.536122	0.121621	0.580397	-0.140682	0.522005	0.315341	0.142735	0.552647	0.00624265	0.423984	0.0437772	-0.129407	0.556204	7.57465	4.75448	2.82018	1.9343
CICEN002471.1	HD-ZIP	green	0.211279	0.333175	0.404909	0.0552897	-0.110198	0.61669	-0.570226	0.00449795	0.235277	0.279836	0.817059	1.95919e-06	0.169738	0.438763	-0.263559	0.224319	33.881	23.096	10.785	12.3111
CICEN021886.1	WRKY	green	0.205452	0.346985	0.257122	0.236258	0.0586676	0.790318	-0.502726	0.0144885	0.489928	0.0176401	0.865756	9.52858e-08	0.419997	0.0460127	-0.2734	0.206849	34.0064	24.7521	9.2543	15.4978
CICEN001489.1	bHLH	green	0.203762	0.351052	0.293895	0.173465	-0.357508	0.0939714	-0.255183	0.239936	0.533369	0.00877015	0.491624	0.017193	0.169627	0.439067	0.395716	0.0616118	16.115	6.69743	9.41752	-2.7201
CICEN029429.1	FAR1	green	0.201157	0.357378	0.164081	0.454392	0.0801596	0.716172	-0.499036	0.0153458	0.482326	0.0197612	0.773828	1.48013e-05	0.418667	0.0467782	-0.472249	0.0228861	27.0565	17.3906	9.66595	7.72461
CICEN006885.1	BES1	green	0.200796	0.35826	0.258465	0.233735	-0.0249323	0.910094	-0.402668	0.0567826	0.564008	0.00506115	0.73483	6.51291e-05	0.275402	0.203411	-0.445775	0.0330162	18.6012	13.0665	5.5347	7.53182
CICEN016937.1	WRKY	green	0.197578	0.366175	0.181644	0.406829	0.0775419	0.725086	-0.474424	0.02218	0.479964	0.0204606	0.762009	2.38726e-05	0.412642	0.0503703	-0.569518	0.00455934	23.9993	15.5442	8.45513	7.08908
CICEN004232.1	MAN5	green	-0.197557	0.366226	-0.163378	0.456354	0.229101	0.293018	0.16308	0.457185	0.036023	0.870378	0.436353	0.0373773	0.5746	0.0041341	-0.0324082	0.883294	12.2991	4.88192	7.4172	-2.53528
CICEN007135.2	MIKC_MADS	green	0.195992	0.370112	0.243494	0.262888	-0.281796	0.192688	-0.135852	0.536532	0.209073	0.338366	0.388011	0.0673246	0.156587	0.475532	0.282699	0.191205	3.99472	1.48248	2.51224	-1.02977
CICEN015262.1	MYB	green	0.194817	0.373045	0.371022	0.0813399	-0.24549	0.258874	-0.458488	0.0277821	0.520364	0.0109125	0.656854	0.000662161	0.115885	0.598505	0.120493	0.583939	18.249	10.1767	8.07229	2.10445
CICEN022721.1	SBP	green	0.190278	0.3845	0.333197	0.120275	-0.412182	0.0506531	-0.301825	0.161611	0.195034	0.372503	0.372372	0.0801527	-0.0689891	0.754446	0.447439	0.0322897	7.03688	2.07455	4.96233	-2.88778
CICEN030955.1	G2-like	green	0.189061	0.387602	0.370238	0.0820361	-0.00159661	0.994231	-0.367808	0.0842219	-0.0794059	0.718735	0.461099	0.0267939	-0.0598709	0.786113	-0.241569	0.2668	11.4885	4.90404	6.58449	-1.68045
CICEN024145.1	NF-YC	green	-0.188497	0.389047	-0.10201	0.643256	0.311013	0.1486	-0.0885333	0.687902	0.11315	0.607223	0.628059	0.00133251	0.658912	0.000628144	0.000227818	0.999177	22.4102	9.63551	12.7747	-3.13914
CICEN007021.1	GUN9	green	0.188086	0.390101	0.0244336	0.911885	0.253531	0.243097	-0.180759	0.409157	0.371793	0.0806602	0.407736	0.0534498	0.310032	0.149952	-0.675191	0.000408012	8.544	2.65324	5.89076	-3.23751
CICEN030398.1	HD-ZIP	green	0.187891	0.390602	0.323603	0.131998	-0.0913836	0.678369	-0.720414	0.000105808	0.351023	0.100525	0.655472	0.000685892	0.066756	0.762169	-0.366254	0.0856416	31.641	12.3824	19.2585	-6.87607
CICEN009925.2	F16P2	green	0.187836	0.390742	0.0935787	0.671059	-0.0346926	0.875128	-0.391251	0.0648749	0.547947	0.00679449	0.698768	0.000208034	0.509655	0.0129842	-0.253265	0.24361	19.7703	11.1262	8.64417	2.48198
CICEN029582.1	TALE	green	0.187745	0.390977	0.0890183	0.686277	0.0288862	0.895906	-0.364413	0.0873471	0.328362	0.126085	0.78301	1.00087e-05	0.605622	0.00219535	-0.246034	0.257785	35.2811	22.7311	12.5501	10.181
CICEN023915.1	Trihelix	green	-0.184377	0.399685	-0.200537	0.358892	0.25724	0.236036	-0.0259604	0.906402	-0.0106033	0.961703	0.437434	0.0368546	0.592881	0.0028688	0.0389587	0.859912	10.2124	3.22239	6.99001	-3.76762
CICEN010087.1	C3H	green	0.183642	0.4016	0.212424	0.330501	-0.0978119	0.657045	-0.264657	0.222322	0.395776	0.0615685	0.590961	0.002984	0.332531	0.121063	-0.29016	0.179252	6.75158	4.28942	2.46216	1.82726
CICEN018796.1	bHLH	green	0.183578	0.401766	0.130331	0.553365	0.01273	0.954029	-0.186185	0.394996	0.458167	0.0279055	0.615472	0.00177133	0.407088	0.0538674	-0.131697	0.549178	8.34242	5.87725	2.46517	3.41208
CICEN028277.1	TALE	green	-0.182672	0.404133	-0.145258	0.508417	0.230482	0.290038	-0.169156	0.440357	0.169249	0.440104	0.581517	0.00360925	0.633795	0.00116563	0.0995862	0.651203	20.1055	8.54088	11.5647	-3.02377
CICEN003710.1	bHLH	green	0.181499	0.407209	0.262057	0.227068	-0.311486	0.147949	-0.357807	0.0936766	0.204161	0.35009	0.38644	0.0685374	-0.0296888	0.89303	0.185862	0.395832	3.04525	1.10634	1.93891	-0.832573
CICEN021129.2	MYB	green	0.180486	0.409877	0.318315	0.138801	0.0162921	0.941184	-0.341609	0.110632	0.0625622	0.77673	0.512518	0.0124012	0.0643841	0.770395	-0.130463	0.552959	7.92578	4.61301	3.31277	1.30024
CICEN003425.1	NAC	green	0.180095	0.410908	0.300989	0.162833	-0.0450454	0.838286	-0.602842	0.00232953	0.319115	0.137756	0.826968	1.14373e-06	0.34006	0.112363	-0.143889	0.512462	35.7134	22.8372	12.8762	9.96105
CICEN021598.1	YMY9	green	0.180054	0.411017	0.175558	0.422988	-0.105949	0.630421	-0.338844	0.113737	0.645778	0.000873795	0.728926	7.97346e-05	0.444474	0.033593	-0.152212	0.488101	20.6456	12.4681	8.17749	4.29061
CICEN005699.1	NAC	green	0.179192	0.413299	0.322817	0.132994	-0.119069	0.588425	-0.380886	0.0729595	0.436805	0.0371582	0.588534	0.00313526	0.0491386	0.823806	-0.278877	0.197535	11.4238	6.80285	4.62095	2.1819
CICEN004563.1	MYB	green	0.178961	0.41391	0.0989084	0.653432	0.0741152	0.736807	-0.407667	0.0534941	0.523114	0.0104269	0.873544	5.27242e-08	0.608486	0.00206403	-0.447328	0.0323378	47.2202	31.7113	15.5089	16.2024
CICEN004311.1	C2H2	green	-0.176809	0.419639	-0.284041	0.189016	0.375912	0.0770995	-0.013261	0.952113	0.0535523	0.808254	0.523192	0.0104133	0.731801	7.22994e-05	-0.290999	0.17794	34.9052	11.4483	23.4569	-12.0086
CICEN023332.1	ARF	green	0.175178	0.424009	0.154295	0.482097	-0.0378502	0.863861	-0.313997	0.144538	0.491749	0.0171604	0.813977	2.3012e-06	0.583238	0.00348771	-0.157955	0.471637	30.5519	20.6326	9.91924	10.7134
CICEN008741.1	CHIA	green	0.170444	0.436834	0.38799	0.067341	-0.102535	0.64154	-0.416785	0.0478778	0.247788	0.254299	0.604356	0.0022556	0.0402698	0.855245	-0.216904	0.320162	14.2388	7.20747	7.03132	0.176147
CICEN027693.1	BGAL1	green	0.170191	0.437525	0.105868	0.630683	0.0911971	0.678991	-0.380701	0.0731098	0.676238	0.000396489	0.82029	1.64971e-06	0.575207	0.00408562	-0.374021	0.0787194	37.4449	23.9118	13.5331	10.3788
CICEN028664.1	HB-PHD	green	0.169959	0.43816	0.15144	0.490336	-0.038628	0.86109	-0.413707	0.0497203	0.313431	0.145301	0.784707	9.29177e-06	0.448205	0.0319596	-0.352097	0.0994172	32.2319	23.8711	8.36079	15.5103
CICEN014956.1	ARR-B	green	0.166372	0.448027	0.0752728	0.732841	0.0781576	0.722986	-0.169187	0.440273	0.154086	0.482696	0.510502	0.0128093	0.433928	0.0385698	-0.178478	0.415194	6.06199	3.04789	3.01409	0.0338005
CICEN011835.1	EIL	green	-0.164794	0.452405	-0.177115	0.418822	0.42134	0.04525	-0.176433	0.420644	0.10896	0.620678	0.663323	0.000560242	0.70073	0.000196143	-0.277799	0.199345	33.7399	13.3237	20.4162	-7.09254
CICEN028006.2	BGL14	green	0.163013	0.457375	0.133391	0.544004	0.0731236	0.740209	-0.21006	0.336037	-0.0358015	0.871169	0.420992	0.0454467	0.239253	0.271551	-0.0478252	0.828446	2.26161	1.22907	1.03254	0.196529
CICEN026504.1	MYB	green	0.161834	0.460679	0.134886	0.539459	-0.0260769	0.905984	-0.30991	0.150121	0.345083	0.106819	0.636207	0.001101	0.382714	0.0714809	-0.364539	0.0872301	8.3987	5.38153	3.01717	2.36435
CICEN035134.1	bZIP	green	0.160996	0.463033	0.099005	0.653115	-0.0215007	0.922429	-0.146771	0.503963	0.283551	0.189814	0.581486	0.00361147	0.492634	0.016931	-0.00732963	0.973522	10.8948	6.09188	4.80292	1.28896
CICEN015192.2	CO-like	green	0.160515	0.464389	0.110709	0.615046	0.103526	0.638304	-0.380827	0.0730076	0.26745	0.217299	0.365778	0.0860808	0.0888442	0.68686	-0.87705	3.98811e-08	14.2251	3.74628	10.4789	-6.73258
CICEN004374.1	TALE	green	0.160119	0.465507	0.111461	0.612631	0.105881	0.630642	-0.401282	0.0577215	0.148069	0.500157	0.71752	0.000116222	0.441685	0.0348568	-0.355511	0.0959548	22.7493	14.6275	8.1218	6.50573
CICEN017172.1	bHLH	green	0.159057	0.468509	0.243226	0.26343	-0.0177122	0.936067	-0.555449	0.00593182	0.531365	0.00907547	0.854318	2.13298e-07	0.396427	0.0611036	-0.336473	0.116449	34.5465	24.0982	10.4482	13.65
CICEN028284.1	ARF	green	-0.158452	0.470224	-0.17938	0.412801	0.348442	0.103226	0.157538	0.472823	0.106902	0.627331	0.533088	0.00881247	0.711093	0.000142602	-0.0791375	0.719649	21.6907	6.721	14.9697	-8.24871
CICEN024599.2	LBD	green	0.157071	0.474152	0.0451139	0.838043	0.116683	0.59597	-0.0383124	0.862214	0.409403	0.0523878	0.573822	0.00419697	0.540675	0.00772777	-0.246226	0.257402	10.2409	5.64028	4.60061	1.03966
CICEN034118.3	SBP	green	0.156451	0.475921	0.240368	0.269257	0.0803386	0.715564	-0.427187	0.0420428	0.0587736	0.789947	0.536473	0.00831392	0.12578	0.567418	-0.358088	0.0934014	9.52994	4.39947	5.13047	-0.730993
CICEN026330.1	bHLH	green	-0.15642	0.476009	-0.23989	0.27024	0.263376	0.224653	0.171682	0.433461	0.417622	0.0473861	0.435098	0.0379906	0.645682	0.000875853	-0.237458	0.275274	16.0553	4.55988	11.4955	-6.93557
CICEN009150.1	ERF	green	0.155417	0.478879	0.463437	0.0259333	-0.193682	0.37589	-0.664699	0.000540405	0.294191	0.173012	0.715302	0.000124799	0.0484489	0.826242	0.0282016	0.898361	33.6179	15.8256	17.7924	-1.96682
CICEN025920.1	HSF	green	0.153979	0.483007	0.151886	0.489044	-0.105839	0.630776	-0.347192	0.104553	0.193963	0.375184	0.553792	0.00611412	0.307044	0.154126	-0.194688	0.373366	8.15259	4.95509	3.1975	1.75759
CICEN026504.2	MYB_related	green	0.153096	0.485548	0.166292	0.448248	0.0468048	0.832056	-0.449202	0.0315338	0.530733	0.00917361	0.891288	1.16881e-08	0.551778	0.00634182	-0.337231	0.115577	43.9554	31.0135	12.9419	18.0717
CICEN015022.1	bZIP	green	0.152379	0.48762	0.243766	0.262339	-0.103342	0.638902	-0.481476	0.0200106	-0.248093	0.253697	0.331949	0.121754	-0.0682852	0.756878	0.0363708	0.869137	8.74354	2.06627	6.67727	-4.61101
CICEN029312.2	NAC	green	0.150235	0.493836	0.362187	0.0894433	-0.0853337	0.698659	-0.522463	0.0105402	0.0479801	0.827899	0.642895	0.000937554	0.059775	0.786448	-0.322568	0.133311	14.2268	7.59401	6.63276	0.961248
CICEN005187.1	bHLH	green	0.150119	0.494173	0.305847	0.15582	-0.0564665	0.798024	-0.568204	0.00467504	0.370318	0.0819652	0.596849	0.00264256	0.120948	0.582509	-0.10083	0.647121	21.2464	11.5565	9.68992	1.86658
CICEN025792.1	E2F/DP	green	0.149092	0.497166	-0.0517591	0.814564	0.208525	0.339662	-0.143463	0.513725	0.410132	0.0519282	0.695207	0.000231229	0.692398	0.000251079	-0.455275	0.0290377	29.5723	14.7038	14.8685	-0.164692
CICEN013310.1	MYB_related	green	0.147761	0.501058	0.209429	0.337523	-0.101804	0.643929	-0.430898	0.0401017	0.426803	0.0422479	0.764441	2.16839e-05	0.372282	0.0802308	-0.151413	0.490416	20.1052	15.3671	4.73802	10.6291
CICEN009545.2	AMYA	green	0.146934	0.503482	0.123891	0.573297	-0.001913	0.993088	-0.286651	0.184808	0.33572	0.11732	0.411038	0.0513615	0.191769	0.380714	-0.100829	0.647123	2.33165	1.21906	1.11259	0.106466
CICEN017936.2	MYB	green	0.146415	0.505009	0.196794	0.368117	-0.111166	0.613579	-0.342859	0.109249	0.375174	0.0777282	0.654449	0.000703917	0.267153	0.217829	-0.293374	0.174265	10.8731	7.08887	3.78426	3.3046
CICEN004763.1	PGLR5	green	0.146065	0.506039	0.0887455	0.687191	0.177317	0.418282	-0.213965	0.326922	-0.187114	0.392599	0.345942	0.105892	0.212885	0.329429	-0.283249	0.190306	6.17562	1.97431	4.20132	-2.22701
CICEN027378.1	GRAS	green	0.144523	0.510587	0.0871209	0.692644	0.0061868	0.977649	-0.21463	0.325385	0.592674	0.00288105	0.568438	0.00465424	0.413372	0.0499238	-0.160836	0.463485	11.1172	5.80281	5.31442	0.488391
CICEN028295.1	NAC	green	0.14418	0.511601	0.345701	0.106152	-0.198159	0.364737	-0.429445	0.0408532	0.0856497	0.697594	0.482286	0.0197728	-0.0949155	0.666622	-0.348482	0.103184	11.5462	4.3051	7.24107	-2.93597
CICEN028953.1	HD-ZIP	green	0.143449	0.513767	0.0227641	0.917886	0.0925182	0.674587	-0.0808872	0.713701	0.509396	0.0130379	0.642966	0.000935942	0.569222	0.00458521	-0.21227	0.33086	17.0025	9.3851	7.61744	1.76766
CICEN006636.1	NF-YA	green	0.138866	0.527446	0.0722515	0.743206	-0.0613976	0.780786	-0.21308	0.328975	0.187276	0.392182	0.502964	0.0144346	0.356324	0.0951432	-0.0570211	0.79608	6.24138	3.79827	2.4431	1.35517
CICEN025851.2	B3	green	0.138618	0.52819	0.0444699	0.840326	-0.0467064	0.832404	-0.156768	0.475015	0.365059	0.086746	0.43543	0.0378276	0.373506	0.0791643	-0.149775	0.495176	5.11126	2.38836	2.7229	-0.334542
CICEN010947.2	C3H	green	0.135713	0.536953	-0.000516565	0.998134	0.217483	0.31884	-0.328789	0.125563	0.267483	0.217239	0.639607	0.00101512	0.541598	0.00760375	-0.331663	0.122096	15.2115	8.02774	7.18373	0.844015
CICEN013422.1	HD-ZIP	green	0.134724	0.539951	0.305855	0.155809	-0.0397854	0.856968	-0.584695	0.00338757	0.103628	0.637971	0.490402	0.017514	-0.030252	0.891012	-0.135628	0.537209	15.1709	5.26219	9.90869	-4.6465
CICEN001116.1	bZIP	green	0.134414	0.540894	0.200209	0.359697	0.0945338	0.667888	-0.324141	0.13132	0.107548	0.62524	0.337143	0.115678	0.00345079	0.987532	-0.53894	0.00796553	6.85955	1.94898	4.91056	-2.96158
CICEN014921.1	XYN4	green	0.133323	0.544214	0.261582	0.227942	-0.296066	0.170162	-0.181623	0.406884	0.373442	0.0792201	0.192581	0.378663	-0.105297	0.632537	0.192055	0.379991	3.07544	0.507711	2.56773	-2.06002
CICEN024476.1	TALE	green	0.13254	0.5466	-0.00888645	0.9679	0.173949	0.427318	-0.239921	0.270176	0.403192	0.056431	0.797438	5.20511e-06	0.71558	0.000123695	-0.358075	0.093414	43.5235	24.3119	19.2115	5.10039
CICEN014257.1	NAC	green	-0.132449	0.546879	0.00972175	0.964885	0.262242	0.226728	-0.320751	0.135637	-0.123156	0.575591	0.543978	0.00729145	0.38363	0.0707481	-0.0521825	0.813073	12.1969	5.8957	6.30122	-0.405518
CICEN016499.1	WRKY	green	-0.1311	0.551005	0.116903	0.595273	0.0481928	0.827147	-0.280382	0.195025	0.050151	0.820233	0.443536	0.034014	0.223871	0.304475	0.0498813	0.821184	9.03806	4.12269	4.91537	-0.792682
CICEN013145.1	TALE	green	0.128215	0.559878	0.173012	0.429852	0.0441009	0.841635	-0.240678	0.268621	0.0346989	0.875106	0.510466	0.0128167	0.23127	0.288345	-0.423502	0.0440425	5.48489	3.30049	2.1844	1.11609
CICEN017436.1	bHLH	green	-0.126646	0.56473	0.00775691	0.971979	0.2587	0.233294	-0.0694118	0.752987	-0.264331	0.222914	0.177332	0.418242	0.0395955	0.857645	-0.353117	0.0983739	6.8732	1.93471	4.93849	-3.00377
CICEN008265.1	ERF	green	0.126236	0.566004	0.137276	0.532229	0.201685	0.356091	-0.415061	0.0489029	0.427073	0.0421037	0.563048	0.00515312	0.245394	0.259065	-0.571234	0.00441186	17.6884	9.02604	8.66234	0.363706
CICEN021921.1	PGLR	green	0.125803	0.567345	0.282832	0.190987	-0.411929	0.050809	0.0750642	0.733555	0.19856	0.363747	0.0797577	0.717538	-0.075106	0.733412	0.642712	0.000941738	11.4777	1.72984	9.74785	-8.01801
CICEN030228.1	MYB_related	green	-0.124623	0.571016	-0.323132	0.132595	0.436785	0.0371676	0.0435263	0.843674	0.129084	0.557198	0.570588	0.00446688	0.853313	2.28208e-07	-0.383718	0.070678	52.7649	13.6648	39.1001	-25.4353
CICEN004567.1	bHLH	green	-0.120936	0.582547	-0.0656642	0.765952	0.152901	0.486112	-0.258189	0.234251	0.175225	0.423883	0.589065	0.00310162	0.514345	0.0120403	-0.13781	0.530621	13.7406	7.86951	5.87111	1.9984
CICEN030287.1	C3H	green	-0.120315	0.584499	-0.130553	0.552684	0.279227	0.196949	-0.156991	0.47438	0.0303451	0.890679	0.611652	0.00192665	0.57884	0.00380527	-0.175642	0.422763	18.4293	9.23908	9.1902	0.0488769
CICEN002883.1	WRKY	green	0.11924	0.587885	0.198421	0.364091	0.0969637	0.659844	-0.315906	0.141981	-0.168311	0.44268	0.351351	0.100186	-0.0557694	0.800468	-0.508292	0.0132694	9.79255	3.45977	6.33279	-2.87302
CICEN003320.1	FAR1	green	-0.11836	0.590661	-0.137226	0.53238	0.31129	0.148219	-0.112997	0.607712	0.0588337	0.789737	0.630187	0.00126837	0.665292	0.000532033	-0.344121	0.107865	31.936	15.305	16.631	-1.32604
CICEN015239.1	BGL11	green	-0.117759	0.592563	-0.341928	0.110278	0.463003	0.0260914	0.0912309	0.678879	0.363224	0.0884625	0.448669	0.031761	0.726297	8.71115e-05	-0.498383	0.0155016	27.4699	5.82046	21.6494	-15.8289
CICEN028932.2	WRKY	green	0.115654	0.59924	-0.0496982	0.821831	0.225502	0.300874	-0.228028	0.295347	0.166943	0.446449	0.361242	0.0903442	0.325693	0.129378	-0.432615	0.0392279	4.66065	1.63861	3.02204	-1.38344
CICEN019096.1	TALE	green	0.114345	0.603406	0.207281	0.342617	0.056004	0.799645	-0.43131	0.0398906	0.149424	0.496196	0.641287	0.000974816	0.158874	0.469028	-0.515317	0.0118521	16.6747	10.1009	6.57378	3.52709
CICEN007083.1	HB-PHD	green	0.113918	0.604769	-0.0019079	0.993107	0.075011	0.733737	-0.244596	0.260666	0.414173	0.0494375	0.697051	0.000218956	0.599062	0.00252304	-0.396241	0.0612364	25.6821	14.947	10.7351	4.21188
CICEN006623.1	bZIP	green	0.113125	0.607302	0.413758	0.0496894	-0.228796	0.293679	-0.577717	0.0038902	0.342301	0.109865	0.765716	2.06095e-05	0.130105	0.554057	-0.100621	0.647805	22.1242	12.9675	9.15672	3.81076
CICEN023281.1	bZIP	green	0.112895	0.608038	-0.0402365	0.855363	0.332135	0.121534	-0.202969	0.352973	0.147545	0.50169	0.510886	0.0127309	0.442017	0.0347042	-0.643283	0.000928754	15.7494	5.9814	9.76799	-3.78659
CICEN028337.1	FAR1	green	0.112282	0.609999	0.168329	0.442628	0.0556112	0.801023	-0.227369	0.296783	-0.0205089	0.925998	0.457653	0.028104	0.162863	0.457794	-0.0695097	0.752649	3.53788	2.00712	1.53076	0.476362
CICEN024551.2	HSF	green	-0.111863	0.611341	-0.177487	0.417831	0.247005	0.255852	-0.100835	0.647103	0.218591	0.316318	0.488644	0.0179848	0.588777	0.00311979	-0.131505	0.549765	11.5175	3.75351	7.76402	-4.01051
CICEN032417.1	C3H	green	0.111801	0.611541	0.311001	0.148616	-0.137771	0.530737	-0.342924	0.109177	0.0365535	0.868485	0.392929	0.0636338	-0.0991287	0.652707	-0.0873938	0.691727	6.23697	3.22831	3.00866	0.219654
CICEN026195.1	C3H	green	0.111629	0.612091	0.320573	0.135867	-0.0693503	0.753199	-0.18909	0.387529	0.156805	0.47491	0.423104	0.0442631	0.0690338	0.754292	0.215363	0.323695	6.54872	2.91681	3.63191	-0.715102
CICEN030219.1	STAT	green	0.111291	0.613176	0.150754	0.492327	0.00962979	0.965217	-0.34264	0.109491	0.500031	0.0151106	0.720096	0.00010691	0.402759	0.056721	-0.180087	0.410931	15.5196	11.1527	4.3669	6.7858
CICEN026746.1	bHLH	green	0.111049	0.613955	0.0378463	0.863875	0.206851	0.34364	-0.327731	0.126857	0.463484	0.0259162	0.726458	8.66428e-05	0.487641	0.0182578	-0.743253	4.83495e-05	31.3179	18.0977	13.2202	4.8776
CICEN026427.1	GALM	green	-0.110351	0.616196	-0.113519	0.606043	0.106708	0.62796	0.230901	0.289136	0.175686	0.422645	0.228237	0.294891	0.398835	0.0594078	-0.0315788	0.886262	2.78356	0.680946	2.10262	-1.42167
CICEN030022.1	Nin-like	green	0.109504	0.618923	0.152205	0.488123	-0.0982361	0.655646	-0.40303	0.0565396	0.422867	0.0443946	0.665437	0.000530002	0.394392	0.0625656	-0.142062	0.517888	13.666	8.17718	5.48879	2.68839
CICEN032822.1	HD-ZIP	green	0.108616	0.621789	0.257528	0.235494	0.0118174	0.957321	-0.428996	0.0410879	0.363856	0.087868	0.605006	0.00222449	0.242902	0.264088	-0.107282	0.6261	15.3397	9.75054	5.58918	4.16136
CICEN018581.1	TALE	green	0.108306	0.622788	0.0681548	0.757329	0.217974	0.317721	-0.200804	0.358239	-0.0700412	0.750816	0.365754	0.086103	0.193633	0.376014	-0.631225	0.00123805	9.48058	3.24466	6.23592	-2.99126
CICEN024937.1	MYB_related	green	-0.108002	0.62377	-0.075866	0.730811	0.199478	0.361489	-0.0531587	0.809638	0.124683	0.570828	0.618651	0.0016503	0.598699	0.00254233	-0.222668	0.307149	24.0403	13.7228	10.3176	3.40522
CICEN019069.1	HSF	green	0.107052	0.626845	0.0652444	0.767408	-0.0317382	0.885691	-0.158669	0.46961	0.178958	0.413918	0.409628	0.0522457	0.335016	0.11814	-0.115894	0.598477	3.64164	1.8289	1.81273	0.0161723
CICEN033489.1	C2H2	green	0.105159	0.632987	0.19487	0.372913	0.12912	0.557089	-0.257545	0.235462	0.083297	0.705536	0.480914	0.0201769	0.179921	0.41137	-0.558383	0.00562036	9.0144	4.48828	4.52612	-0.0378372
CICEN028372.1	WRKY	green	0.0998641	0.65029	0.0774562	0.725378	0.168906	0.441043	-0.381555	0.0724151	0.322434	0.133481	0.32006	0.136529	0.0632581	0.774308	-0.591298	0.00296351	9.57396	2.34736	7.2266	-4.87923
CICEN001481.1	MYB_related	green	-0.0970992	0.659397	-0.168559	0.441998	0.336735	0.116147	-0.104833	0.634046	0.103121	0.639625	0.531236	0.00909539	0.637117	0.00107742	-0.281637	0.192949	16.1728	5.79927	10.3735	-4.57427
CICEN004239.1	MIKC_MADS	green	0.0970775	0.659468	0.109562	0.618736	0.0584013	0.791249	-0.243775	0.26232	0.0671221	0.760901	0.702506	0.000185886	0.535842	0.00840501	-0.03935	0.858518	21.9217	14.4899	7.43181	7.05813
CICEN000953.1	MIKC_MADS	green	-0.0964667	0.661486	-0.118899	0.588961	0.312084	0.147132	-0.197787	0.365656	0.273085	0.207395	0.672937	0.000433794	0.634874	0.00113633	-0.50114	0.0148521	27.3529	13.8898	13.4632	0.426624
CICEN007904.3	SBP	green	-0.0964509	0.661538	-0.133377	0.544049	0.346399	0.105401	0.089745	0.683844	-0.0579699	0.792758	0.444091	0.0337647	0.611199	0.00194583	0.0555563	0.801216	10.5288	2.63196	7.89683	-5.26487
CICEN030986.1	MYB	green	0.0962316	0.662264	0.323582	0.132025	-0.177726	0.417194	-0.307054	0.154112	0.496725	0.0159036	0.458245	0.0278756	-0.00975078	0.96478	-0.0547194	0.804153	5.70146	2.91622	2.78523	0.130994
CICEN027309.1	bHLH	green	-0.0945826	0.667726	-0.0125313	0.954746	-0.0104583	0.962226	-0.0870081	0.693023	-0.0620199	0.778618	0.254436	0.241362	0.17123	0.434691	-0.0260621	0.906037	2.22949	1.11574	1.11374	0.00199832
CICEN006122.1	Trihelix	green	0.0932265	0.67223	0.146478	0.504824	0.0664129	0.763357	-0.306271	0.155218	0.425363	0.0430234	0.724577	9.22529e-05	0.391066	0.0650133	-0.353048	0.0984433	18.8119	13.6382	5.17378	8.46438
CICEN002799.1	HD-ZIP	green	-0.0928657	0.67343	-0.317845	0.139417	0.432961	0.0390538	0.0726059	0.741988	0.272606	0.208223	0.328791	0.125561	0.636762	0.00108657	-0.579908	0.003726	15.7855	3.00792	12.7775	-9.7696
CICEN034961.1	C2H2	green	-0.0921962	0.67566	-0.15204	0.488599	0.449544	0.031389	-0.229511	0.292132	0.166367	0.448042	0.640724	0.000988172	0.624261	0.00145388	-0.492407	0.0169896	30.1982	11.7823	18.4159	-6.6336
CICEN001618.1	ERF	green	0.091312	0.678608	0.130762	0.552043	-0.0317867	0.885517	-0.117276	0.594092	0.457376	0.0282115	0.453065	0.029927	0.279727	0.196115	-0.0288272	0.896117	6.38559	2.7943	3.59129	-0.79699
CICEN011114.1	KINB1	green	0.0894838	0.684718	0.300895	0.162971	-0.388103	0.0672542	-0.141691	0.518993	0.388566	0.0669002	0.0756202	0.731652	-0.287173	0.183974	0.108455	0.622309	4.39044	0.668292	3.72214	-3.05385
CICEN029986.1	GATA	green	0.0831277	0.706108	-0.000107186	0.999613	0.141046	0.520919	-0.256414	0.237596	0.421758	0.0450147	0.701654	0.000190747	0.544974	0.00716402	-0.486194	0.0186575	23.7989	14.882	8.91687	5.96514
CICEN017422.1	Dof	green	0.0829499	0.70671	0.289717	0.179946	-0.131891	0.548584	-0.410359	0.0517855	0.233559	0.283466	0.259523	0.231757	-0.104893	0.63385	0.0231745	0.91641	5.05945	1.90926	3.15019	-1.24093
CICEN027069.1	B3	green	0.0815813	0.711346	0.100496	0.648214	0.0406869	0.853761	-0.185747	0.396129	0.434951	0.0380631	0.765623	2.06861e-05	0.597183	0.0026242	0.00587758	0.978766	24.1918	15.793	8.39881	7.39418
CICEN004206.1	SBP	green	-0.0812458	0.712484	-0.189426	0.38667	0.284036	0.189024	-0.0335379	0.879254	0.293107	0.174675	0.653852	0.000714628	0.786818	8.46289e-06	-0.177533	0.417707	37.6313	14.4766	23.1547	-8.67809
CICEN009960.1	MAN2	green	-0.0786739	0.721227	-0.246512	0.256832	0.387697	0.0675662	-0.0371788	0.866255	0.372064	0.0804218	0.470137	0.0235886	0.558174	0.00564206	-0.67607	0.000398313	18.2488	5.6851	12.5637	-6.87857
CICEN030291.1	E133	green	-0.0775586	0.725029	0.0684259	0.756392	0.177319	0.418279	-0.361931	0.0896872	-0.0560237	0.799576	0.410128	0.0519308	0.20374	0.351106	0.0796425	0.71793	8.21284	3.85765	4.35519	-0.497542
CICEN018667.1	NF-YA	green	0.0757185	0.731316	0.0221785	0.919991	0.213207	0.328681	-0.312932	0.145978	0.41815	0.0470786	0.727932	8.24576e-05	0.519723	0.0110283	-0.65429	0.000706747	29.8359	17.5337	12.3021	5.23163
CICEN008652.1	GRAS	green	0.0749618	0.733906	0.116243	0.597369	0.082204	0.709235	-0.375719	0.0772636	0.00895979	0.967635	0.703072	0.000182719	0.447721	0.0321677	-0.07467	0.734905	21.6467	14.2138	7.43285	6.78097
CICEN024231.1	GWD2	green	-0.0745504	0.735315	-0.0940351	0.669543	0.244468	0.260925	-0.204973	0.348136	0.0267944	0.903408	0.589879	0.00305066	0.599079	0.00252217	-0.260071	0.230738	20.9427	10.1736	10.7691	-0.595473
CICEN015452.1	Trihelix	green	0.0740592	0.736999	0.152076	0.488495	-0.0958036	0.66368	-0.226076	0.299613	0.507277	0.0134853	0.414294	0.0493646	0.231235	0.28842	0.20782	0.341334	5.43464	2.35465	3.07999	-0.725346
CICEN025169.1	G2-like	green	-0.0718194	0.744692	-0.202458	0.354211	0.375527	0.0774272	-0.099652	0.650987	0.364762	0.0870223	0.631407	0.00123281	0.743323	4.82273e-05	-0.555745	0.00589984	36.6964	13.163	23.5334	-10.3705
CICEN015370.1	PEHX	green	-0.07053	0.749131	-0.0431268	0.845091	0.298415	0.166637	-0.378277	0.0751093	0.25181	0.246419	0.596828	0.00264372	0.450956	0.0307961	-0.309939	0.15008	18.4796	8.57783	9.90182	-1.32399
CICEN008068.1	NAC	green	-0.0688011	0.755096	0.132523	0.546653	0.216312	0.321518	-0.165902	0.449329	-0.366304	0.0855954	0.33579	0.117239	0.111765	0.611655	-0.182985	0.403315	8.66491	2.95133	5.71358	-2.76225
CICEN006913.1	WRKY	green	0.0670898	0.761013	0.0759296	0.730593	-0.0296298	0.893241	-0.399636	0.0588511	0.257067	0.236362	0.571638	0.00437767	0.366433	0.0854774	-0.10983	0.617873	9.56222	5.43224	4.12998	1.30226
CICEN014245.3	ERF	green	0.0668308	0.761909	0.31374	0.144884	-0.323785	0.131769	-0.352308	0.0992008	0.14851	0.498865	0.261797	0.227546	-0.232934	0.284794	0.213696	0.327546	3.85324	0.699578	3.15366	-2.45408
CICEN027296.1	FAR1	green	0.0655114	0.766482	0.163577	0.455798	0.0417682	0.849917	-0.389952	0.0658492	0.140194	0.523465	0.761354	2.44943e-05	0.408359	0.0530511	-0.176793	0.419682	25.3323	18.8785	6.4538	12.4247
CICEN012407.1	HB-other	green	0.0644183	0.770276	-0.0508717	0.817691	0.108684	0.621568	-0.183998	0.400671	0.30116	0.162583	0.659194	0.000623586	0.617093	0.0017087	-0.293726	0.173724	21.7905	11.7653	10.0253	1.74
CICEN010797.1	Trihelix	green	0.0637108	0.772734	0.196785	0.36814	0.0272396	0.901811	-0.425729	0.0428253	0.501343	0.0148052	0.727019	8.50279e-05	0.322317	0.13363	-0.39606	0.0613652	23.8081	15.1226	8.68545	6.43716
CICEN001683.1	HEXO2	green	0.0630515	0.775027	0.210848	0.334185	-0.0979189	0.656692	-0.364545	0.0872242	0.370259	0.0820179	0.541077	0.00767361	0.246018	0.257818	0.255207	0.239889	12.1288	7.12319	5.00562	2.11757
CICEN021677.1	NAC	green	0.0630224	0.775128	0.171027	0.435244	0.0909328	0.679874	-0.521916	0.0106361	0.239944	0.270129	0.778468	1.21734e-05	0.368817	0.0833089	-0.270137	0.212537	28.3858	18.5085	9.87723	8.63131
CICEN029527.1	MIKC_MADS	green	0.0606625	0.78335	0.0269006	0.903027	0.16797	0.443616	-0.28511	0.187284	-0.137136	0.53265	0.290975	0.177977	0.0956451	0.664205	-0.673075	0.000432184	9.61368	2.83915	6.77453	-3.93537
CICEN011657.1	FAR1	green	0.0581234	0.792221	0.0349489	0.874212	0.116337	0.597068	-0.202875	0.353199	-0.0610122	0.78213	0.63171	0.0012241	0.515023	0.0119088	0.0219008	0.92099	14.5666	8.55661	6.00999	2.54662
CICEN005333.1	MYB	green	-0.0580459	0.792492	0.168142	0.443143	0.103845	0.637263	-0.347425	0.104304	0.0363582	0.869182	0.596157	0.00268087	0.190525	0.38387	-0.280471	0.194877	10.3928	6.97714	3.4157	3.56144
CICEN012031.1	C2H2	green	0.0547308	0.804113	0.00548316	0.980191	0.186748	0.393544	-0.200782	0.358292	0.251457	0.247104	0.638105	0.00105231	0.520122	0.0109561	-0.390041	0.0657816	20.6869	12.748	7.9389	4.80907
CICEN006646.1	MYB	green	0.0546946	0.80424	0.239214	0.271633	-0.00597995	0.978396	-0.390988	0.0650715	0.41373	0.0497061	0.533419	0.00876262	0.12571	0.567634	-0.212757	0.329726	11.276	5.7982	5.47778	0.320428
CICEN012005.1	PGLR	green	0.054572	0.804671	0.111664	0.61198	-0.0613731	0.780872	-0.280488	0.194849	0.184852	0.398451	0.53465	0.00857937	0.330084	0.123992	-0.00719792	0.973997	7.77492	5.60705	2.16787	3.43918
CICEN011784.1	ERF	green	0.0531936	0.809515	0.0479447	0.828024	-0.262267	0.226683	-0.10687	0.627434	0.332325	0.121307	0.312699	0.146294	0.299568	0.164926	0.235994	0.27833	6.39064	1.81414	4.57651	-2.76237
CICEN003052.1	YMY9	green	-0.0526391	0.811466	-0.193268	0.376932	0.386564	0.0684412	-0.0544161	0.805218	0.0578798	0.793073	0.328928	0.125394	0.439116	0.0360539	-0.57257	0.00429976	9.49441	2.24556	7.24885	-5.0033
CICEN032887.1	HB-other	green	0.0513633	0.815959	-0.0517464	0.814609	0.238778	0.272533	-0.180545	0.409721	0.381671	0.0723214	0.755583	3.06137e-05	0.726385	8.68553e-05	-0.401201	0.0577767	38.6784	21.0445	17.6339	3.41057
CICEN025846.1	HD-ZIP	green	-0.0502153	0.820006	0.207497	0.342102	0.00688099	0.975142	-0.301544	0.162021	-0.16342	0.456235	0.496738	0.0159002	0.124984	0.569891	-0.0131832	0.952394	9.22285	6.197	3.02585	3.17115
CICEN009374.1	MYB	green	-0.0486516	0.825526	-0.0403098	0.855103	0.226573	0.298523	-0.327982	0.12655	0.50029	0.0150498	0.571385	0.004399	0.399066	0.0592469	-0.598524	0.00255168	17.5047	7.92555	9.57913	-1.65358
CICEN002503.1	LBD	green	-0.0483606	0.826554	0.0966478	0.660888	0.0215374	0.922297	-0.407849	0.0533775	0.289312	0.180584	0.674848	0.000411848	0.379757	0.0738842	-0.113081	0.607443	12.6815	8.70348	3.97806	4.72542
CICEN003632.1	B3	green	0.0474432	0.829797	-0.0612786	0.781201	0.275244	0.20368	-0.24593	0.257994	0.489377	0.0177874	0.719881	0.000107662	0.654391	0.000704957	-0.552371	0.00627408	32.7418	17.3208	15.421	1.89972
CICEN013604.1	C3H	green	0.0472279	0.830559	0.0180261	0.934937	0.17595	0.421939	-0.217487	0.31883	0.153493	0.484403	0.691162	0.000260272	0.51643	0.0116393	-0.321858	0.134216	24.6145	16.2651	8.34935	7.91575
CICEN007887.1	HD-ZIP	green	0.0465386	0.832998	0.0143122	0.948322	0.237565	0.27505	-0.422784	0.0444405	0.528558	0.00951803	0.722568	9.85912e-05	0.504316	0.0141313	-0.561208	0.00533337	32.1854	17.7799	14.4054	3.37445
CICEN009658.1	GATA	green	0.0460571	0.834702	0.143828	0.512645	0.0152245	0.945033	-0.337018	0.115822	0.335745	0.117291	0.740531	5.33006e-05	0.493243	0.0167748	-0.0898454	0.683508	21.2117	14.2423	6.96944	7.27286
CICEN015569.1	G2-like	green	0.0447901	0.839191	0.324969	0.130281	-0.0743256	0.736086	-0.506064	0.0137469	0.160673	0.463943	0.339092	0.113456	-0.153984	0.482991	0.114517	0.60286	9.95557	3.1997	6.75587	-3.55617
CICEN022823.2	LBD	green	0.0445514	0.840037	0.173992	0.427203	0.136272	0.53526	-0.247832	0.254212	-0.0184537	0.933397	0.474903	0.0220269	0.170027	0.437972	-0.498051	0.0155814	10.4423	4.97768	5.46458	-0.486906
CICEN023904.1	HB-other	green	-0.0444028	0.840564	-0.198087	0.364916	0.340374	0.112011	-0.0998684	0.650276	0.376831	0.0763216	0.699054	0.000206262	0.802523	4.08286e-06	-0.457032	0.0283454	47.4677	19.1857	28.282	-9.09634
CICEN030800.1	HD-ZIP	green	-0.044027	0.841897	-0.178664	0.414699	0.356689	0.0947811	-0.0625075	0.77692	0.48788	0.0181924	0.580652	0.00367163	0.709782	0.000148582	-0.47096	0.0233129	28.9488	10.21	18.7387	-8.52872
CICEN009555.1	AGAL2	green	-0.0438832	0.842407	0.152254	0.487979	0.0163756	0.940883	-0.296538	0.169449	0.114536	0.602797	0.583672	0.00345763	0.264248	0.223065	0.111284	0.613199	6.37916	4.70006	1.6791	3.02096
CICEN030647.1	C2H2	green	0.0415355	0.850744	0.0606873	0.783263	0.00729458	0.973648	-0.142899	0.515399	0.1291	0.557148	0.580757	0.00366402	0.413112	0.0500824	-0.066914	0.761621	15.5948	10.7306	4.86418	5.86644
CICEN006614.1	1-SST	green	0.0397068	0.857248	-0.00546067	0.980272	0.248632	0.252632	-0.285169	0.187189	0.226931	0.297738	0.28129	0.193523	0.14408	0.511899	-0.549934	0.00655643	6.52384	1.76382	4.76001	-2.99619
CICEN031743.1	ERF	green	0.0383905	0.861936	0.098026	0.656339	-0.117689	0.592785	-0.0612231	0.781395	0.314057	0.144456	0.285694	0.186343	0.190676	0.383487	0.271798	0.209628	3.63368	1.27753	2.35615	-1.07861
CICEN032595.1	Trihelix	green	0.0363651	0.869157	0.0401077	0.855822	0.0556843	0.800766	-0.373947	0.0787831	0.499194	0.0153084	0.465568	0.025168	0.221003	0.310876	-0.346364	0.105439	7.44307	3.17396	4.26911	-1.09515
CICEN035177.1	G2-like	green	-0.0353701	0.872709	0.0495198	0.82246	0.174737	0.425195	-0.203071	0.352724	0.17678	0.419718	0.278463	0.198228	0.104375	0.635537	-0.147961	0.500472	3.79194	1.67025	2.12169	-0.451437
CICEN030415.1	ERF	green	0.0331137	0.880771	0.1014	0.645251	0.142366	0.516983	-0.454032	0.0295354	0.503764	0.0142545	0.580509	0.00368205	0.20783	0.341311	-0.58734	0.00321195	17.6636	8.49384	9.16981	-0.675967
CICEN010594.1	C2H2	green	0.0324608	0.883106	0.0510725	0.816983	0.125047	0.569696	-0.320241	0.136294	0.296183	0.169984	0.813486	2.36033e-06	0.644454	0.000902603	-0.215389	0.323637	37.126	23.781	13.345	10.4359
CICEN003671.1	INV	green	0.032081	0.884464	0.205902	0.345907	-0.0920136	0.676268	-0.284713	0.187926	0.107787	0.624464	0.611183	0.00194651	0.279633	0.196271	0.0349246	0.874299	10.2495	6.25654	3.99293	2.26361
CICEN015989.1	HSF	green	0.0319228	0.88503	0.0818641	0.710387	0.215335	0.323761	-0.448769	0.0317185	0.263832	0.223821	0.671962	0.000445381	0.364094	0.0876455	-0.51802	0.011341	19.9771	10.8236	9.15346	1.67016
CICEN007273.1	MYB	green	0.0293812	0.894132	-0.00569831	0.979413	0.112337	0.609824	-0.26078	0.229423	0.270482	0.211931	0.719909	0.000107565	0.583127	0.00349545	-0.357357	0.0941204	29.8494	19.3127	10.5367	8.77592
CICEN013518.1	HD-ZIP	green	-0.0285851	0.896986	0.176588	0.420231	0.0322296	0.883933	-0.273511	0.206658	0.220445	0.312128	0.604051	0.00227031	0.245091	0.259672	-0.130503	0.552837	8.87614	6.47667	2.39948	4.07719
CICEN030409.1	C2H2	green	0.0283122	0.897964	0.211039	0.333739	-0.0821676	0.709358	-0.427169	0.0420525	0.432164	0.039456	0.543494	0.00735418	0.169312	0.439932	-0.0251745	0.909224	6.85952	3.63949	3.22003	0.419459
CICEN033944.1	C2H2	green	-0.0260777	0.905981	-0.0786087	0.721449	0.194615	0.37355	-0.18831	0.389526	0.35552	0.0959454	0.730375	7.59095e-05	0.726387	8.68505e-05	-0.0953259	0.665262	34.5746	16.9654	17.6092	-0.643757
CICEN010042.4	bZIP	green	0.0243854	0.912058	-0.0937329	0.670547	0.311471	0.147971	-0.102997	0.64003	0.532032	0.00897293	0.661771	0.000583369	0.688711	0.000279361	-0.507765	0.0133811	28.5959	13.1403	15.4556	-2.31534
CICEN026333.1	.	green	-0.020945	0.924428	-0.0338973	0.87797	0.0852697	0.698875	-0.033543	0.879236	0.107987	0.623819	0.480022	0.0204432	0.551965	0.00632039	0.0964912	0.661405	10.748	4.23561	6.51242	-2.27681
CICEN002430.1	ERF	green	0.0194202	0.929916	0.158863	0.469059	0.0100716	0.963622	-0.324604	0.130739	0.454797	0.0292282	0.449551	0.0313862	0.122966	0.576184	-0.162745	0.458124	6.43341	3.49767	2.93574	0.561923
CICEN035958.1	ERF	green	-0.0182688	0.934062	0.152983	0.485876	0.170274	0.437297	-0.484251	0.0192056	0.424055	0.0437378	0.647896	0.000829358	0.263458	0.224503	-0.519674	0.0110372	22.4674	12.8068	9.66056	3.14628
CICEN030913.1	bZIP	green	-0.0179565	0.935187	0.0451444	0.837935	-0.0212863	0.9232	-0.118608	0.58988	0.367864	0.0841706	0.418739	0.0467365	0.308298	0.152364	0.044036	0.841865	3.34945	1.88218	1.46727	0.414905
CICEN027733.1	bZIP	green	0.0172868	0.9376	0.132048	0.548104	0.0884851	0.688064	-0.366278	0.0856194	0.351967	0.0995511	0.64139	0.000972403	0.347726	0.103984	-0.0363758	0.869119	10.0885	6.46266	3.62589	2.83677
CICEN033282.1	KING1	green	0.0152836	0.94482	0.00221054	0.992013	0.246312	0.257232	-0.277018	0.200664	-0.142644	0.516158	0.46907	0.0239501	0.364302	0.087451	0.0175154	0.936776	9.74577	3.98074	5.76503	-1.78429
CICEN001850.1	ERF	green	0.0149748	0.945933	-0.116166	0.597611	0.212795	0.329639	-0.217452	0.31891	0.330049	0.124035	0.362603	0.0890492	0.298743	0.166148	-0.445942	0.0329427	5.4323	1.44862	3.98368	-2.53506
CICEN013635.1	Trihelix	green	-0.0147371	0.94679	0.0556152	0.801009	0.103727	0.637648	-0.309126	0.151208	0.400141	0.0585028	0.639927	0.00100733	0.438394	0.036396	0.0372274	0.866081	13.4129	8.60191	4.81101	3.7909
CICEN005099.1	HSP7M	green	0.013225	0.952243	0.13976	0.524764	0.13605	0.535932	-0.165648	0.450032	0.167749	0.444224	0.561701	0.00528458	0.327693	0.126904	-0.240925	0.268115	7.95386	4.64546	3.30841	1.33705
CICEN028059.1	C3H	green	-0.0105551	0.961877	-0.0235292	0.915135	0.170501	0.436677	-0.236645	0.276969	0.322918	0.132866	0.647121	0.00084539	0.626171	0.00139171	-0.0527255	0.811162	21.4401	10.865	10.5751	0.289944
CICEN014245.2	ERF	green	-0.00961383	0.965274	0.0160104	0.942199	0.192227	0.379556	-0.440594	0.0353611	0.136671	0.534056	0.437423	0.0368601	0.180291	0.410391	-0.506955	0.0135542	10.523	3.10819	7.41479	-4.30661
CICEN017434.1	Trihelix	green	-0.009459	0.965833	0.0664882	0.763096	-0.013674	0.950623	-0.105235	0.632741	0.164369	0.453589	0.405337	0.0550083	0.231629	0.287577	0.160368	0.464804	3.30531	2.09922	1.20609	0.893129
CICEN000548.1	ERF	green	-0.0066932	0.97582	0.114034	0.604397	0.145551	0.507554	-0.468245	0.0242328	0.500822	0.0149258	0.684371	0.000316149	0.347897	0.103803	-0.47551	0.0218341	24.371	14.7143	9.65674	5.05758
CICEN027015.1	DBB	grey	0.412801	0.0502727	0.13081	0.551894	-0.146088	0.505971	0.119273	0.587781	-0.0220778	0.920353	-0.176981	0.419179	-0.176413	0.420697	-0.241167	0.26762	2.65399	0.532379	2.12161	-1.58923
CICEN031397.1	TALE	grey	0.379985	0.0736967	0.219004	0.315384	-0.261123	0.228789	-0.00398333	0.985609	-0.0985651	0.654563	-0.0653722	0.766965	-0.213493	0.328015	0.315633	0.142344	4.18364	0.803897	3.37974	-2.57584
CICEN008416.2	bZIP	grey	0.372472	0.0800652	0.279526	0.19645	-0.33202	0.12167	-0.110031	0.617227	0.247626	0.254619	-0.00920029	0.966767	-0.213793	0.327322	0.179528	0.412408	4.00072	0.657696	3.34303	-2.68533
CICEN004110.2	Dof	grey	0.34999	0.1016	0.313149	0.145684	-0.196714	0.368316	-0.140621	0.522187	0.245333	0.259187	-0.0174619	0.936969	-0.328075	0.126435	-0.0650128	0.768212	4.9321	0.834343	4.09775	-3.26341
CICEN024187.1	HD-ZIP	grey	0.334072	0.119243	0.168762	0.441439	-0.0995311	0.651384	-0.117751	0.592587	-0.040307	0.855113	0.0871423	0.692572	-0.0863973	0.695077	-0.494555	0.0164421	3.80212	1.07114	2.73098	-1.65984
CICEN024207.1	MYB_related	grey	0.327384	0.127284	0.236412	0.277455	-0.231742	0.287334	-0.287561	0.183355	-0.118678	0.589657	0.14279	0.515725	-0.165956	0.449179	-0.0833554	0.705338	5.77101	0.534218	5.23679	-4.70257
CICEN010543.1	bZIP	grey	0.323619	0.131979	0.330337	0.123687	-0.349191	0.102436	-0.252808	0.24449	-0.0658788	0.765208	0.0613793	0.78085	-0.312501	0.146564	-0.115871	0.598551	3.15977	0.720814	2.43896	-1.71815
CICEN001443.2	GRAS	grey	0.318756	0.138224	0.0828866	0.706924	-0.0951471	0.665854	0.00593096	0.978573	0.194171	0.374663	0.178809	0.414313	0.172348	0.431651	-0.176433	0.420644	2.70501	0.76071	1.94431	-1.1836
CICEN026372.1	bHLH	grey	0.309274	0.151003	0.205236	0.347504	-0.327715	0.126877	0.00778548	0.971876	-0.0474555	0.829754	-0.238131	0.273875	-0.409235	0.0524941	-0.0106457	0.96155	3.4353	0.433084	3.00222	-2.56914
CICEN023446.1	GRAS	grey	0.302515	0.160607	0.17847	0.415213	-0.0743625	0.735959	0.0464984	0.83314	0.318813	0.13815	0.115015	0.601271	-0.000105208	0.99962	0.110689	0.61511	2.21666	0.444584	1.77208	-1.32749
CICEN010643.2	C2H2	grey	-0.300932	0.162916	-0.201438	0.356691	0.231901	0.286995	0.160553	0.464281	-0.623478	0.00148004	-0.418487	0.0468827	-0.168979	0.440844	-0.093573	0.671078	6.86404	0.42256	6.44148	-6.01892
CICEN000620.1	bZIP	grey	0.29579	0.170579	0.314496	0.143867	-0.405596	0.0548385	-0.0566395	0.797417	0.0559798	0.79973	-0.103533	0.638282	-0.299851	0.164508	0.221749	0.309202	4.72624	0.242369	4.48388	-4.24151
CICEN014488.2	bHLH	grey	-0.295734	0.170663	-0.151684	0.48963	0.050745	0.818138	0.15115	0.491178	-0.246753	0.256353	-0.0735033	0.738906	0.0413983	0.851231	0.0360085	0.87043	1.75863	0.81976	0.938865	-0.119104
CICEN026321.2	NAC	grey	-0.294111	0.173135	-0.0123487	0.955404	0.177157	0.418709	0.0480074	0.827802	-0.546979	0.00691302	-0.239288	0.27148	-0.244433	0.260996	0.342618	0.109515	5.11854	1.10023	4.01831	-2.91808
CICEN029489.1	HD-ZIP	grey	0.290492	0.178731	0.234783	0.280877	-0.246253	0.257348	-0.100704	0.647532	-0.0487748	0.825091	0.271185	0.210699	0.0457532	0.835779	0.17543	0.423333	3.93671	0.382736	3.55397	-3.17123
CICEN037431.1	BGAL8	grey	-0.282114	0.192165	-0.202383	0.354393	0.0732509	0.739772	0.250329	0.249302	-0.233531	0.283525	0.0373988	0.86547	0.256871	0.236732	0.362364	0.0892752	4.54103	1.34911	3.19192	-1.84281
CICEN014187.1	LBD	grey	-0.280591	0.194678	-0.137684	0.530999	0.0561202	0.799238	0.216724	0.320574	-0.378625	0.0748202	0.0398142	0.856866	0.192669	0.378439	0.387753	0.0675225	5.95132	1.90157	4.04975	-2.14818
CICEN029822.2	MYB_related	grey	0.280546	0.194752	0.267548	0.217124	-0.375759	0.0772298	0.0184892	0.933269	-0.29281	0.175133	-0.376558	0.0765516	-0.522368	0.0105569	0.370522	0.0817832	9.94917	0.597563	9.35161	-8.75405
CICEN000130.1	ERF	grey	0.277738	0.199448	0.262641	0.225996	-0.102581	0.641388	-0.0349495	0.87421	-0.353122	0.0983685	-0.00129022	0.995338	-0.222578	0.307351	-0.0239884	0.913485	4.46368	0.778286	3.68539	-2.90711
CICEN027703.2	G2-like	grey	0.274483	0.204984	0.212401	0.330555	-0.201069	0.357593	0.0167855	0.939406	0.267159	0.217818	0.160273	0.465072	0.0196521	0.929082	0.0875613	0.691164	1.4357	0.157489	1.27821	-1.12072
CICEN025316.2	YABBY	grey	0.272584	0.208263	0.340426	0.111952	-0.231419	0.288026	-0.0739483	0.737379	0.0645113	0.769953	0.244616	0.260626	-0.0725938	0.742029	0.182582	0.404369	2.62305	0.330168	2.29288	-1.96271
CICEN018660.1	GRAS	grey	-0.269606	0.213472	0.0615003	0.780428	0.140658	0.522077	0.0289599	0.895642	-0.377878	0.075442	-0.135145	0.538675	-0.235298	0.279792	0.261214	0.228622	3.97708	0.763888	3.21319	-2.4493
CICEN026990.2	ERF	grey	-0.269337	0.213947	-0.00766066	0.972326	-0.0507427	0.818146	0.139292	0.526166	-0.254613	0.241022	-0.368114	0.0839442	-0.346318	0.105488	0.525412	0.0100348	3.6093	0.508114	3.10119	-2.59307
CICEN025422.1	bHLH	grey	-0.268278	0.215824	-0.112872	0.60811	0.0826691	0.70766	0.125929	0.566955	-0.112494	0.609321	0.0255211	0.907979	0.163674	0.455525	0.491352	0.017264	1.31786	0.450566	0.86729	-0.416724
CICEN027547.1	E1313	grey	0.259599	0.231616	0.217707	0.31833	0.0179289	0.935287	-0.217431	0.318959	0.059586	0.787108	0.389356	0.0662991	0.174931	0.424673	-0.283795	0.189415	3.06421	0.370918	2.69329	-2.32237
CICEN012127.1	bHLH	grey	-0.257074	0.23635	-0.0562804	0.798676	-0.0554882	0.801454	0.141903	0.518362	-0.282827	0.190995	-0.0759088	0.730665	-0.0195838	0.929327	0.547642	0.00683166	3.8791	1.45479	2.42432	-0.969529
CICEN026575.1	MIKC_MADS	grey	-0.251513	0.246995	-0.0822829	0.708968	0.11122	0.613405	0.239396	0.271257	-0.184695	0.398859	-0.255116	0.240063	-0.137893	0.53037	0.0376179	0.864689	1.28452	0.190583	1.09394	-0.903358
CICEN034387.1	WRKY	grey	-0.251435	0.247148	-0.15246	0.487384	0.181651	0.40681	0.232473	0.285774	-0.204031	0.350404	-0.0837186	0.70411	0.117834	0.592326	0.135965	0.53619	2.15569	0.363731	1.79196	-1.42823
CICEN007608.1	XTH31	grey	0.250623	0.248729	0.127832	0.561061	0.151977	0.488782	-0.185465	0.396859	-0.0271324	0.902196	0.181829	0.406342	0.00218642	0.9921	-0.696072	0.000225403	7.70723	2.14246	5.56477	-3.42231
CICEN027384.1	NF-YC	grey	0.248819	0.252263	0.0740961	0.736872	-0.000183431	0.999337	0.122205	0.578565	0.375347	0.0775803	0.124593	0.571108	0.210511	0.334977	0.223287	0.305772	2.85396	0.772236	2.08173	-1.30949
CICEN012838.1	NAC	grey	0.243335	0.26321	0.256292	0.237828	-0.00476767	0.982775	-0.308546	0.152017	-0.1732	0.429342	0.153254	0.485093	-0.220248	0.312574	-0.541164	0.00766182	7.85792	1.09287	6.76505	-5.67217
CICEN007231.1	bZIP	grey	0.241497	0.266945	0.257372	0.235788	-0.0261185	0.905834	-0.22232	0.307925	0.344533	0.107416	0.153494	0.484402	-0.221427	0.309925	-0.425624	0.0428822	5.58084	0.634217	4.94662	-4.3124
CICEN034950.1	TCP	grey	0.241481	0.266978	0.239057	0.271958	-0.437213	0.0369613	0.154084	0.482704	-0.00773647	0.972053	-0.377004	0.0761759	-0.417966	0.0471852	0.412527	0.0504404	10.6903	0.318256	10.372	-10.0538
CICEN001394.1	NAC	grey	0.236603	0.277056	0.288757	0.181459	-0.362711	0.0889468	-0.022678	0.918195	0.184486	0.3994	-0.187318	0.392075	-0.415427	0.0486841	0.39313	0.0634862	7.53024	0.744904	6.78534	-6.04043
CICEN011241.3	B3	grey	-0.234559	0.28135	-0.0551968	0.802477	0.290063	0.179403	-0.0820926	0.709613	0.0348142	0.874694	0.298334	0.166757	0.247858	0.25416	-0.103991	0.636786	5.36583	0.629948	4.73588	-4.10594
CICEN015180.1	bZIP	grey	-0.232046	0.286685	-0.243372	0.263135	0.230102	0.290856	0.256346	0.237725	-0.212081	0.331302	-0.0985058	0.654758	0.24418	0.261505	0.152404	0.487545	1.59263	0.158809	1.43382	-1.27501
CICEN035092.1	Trihelix	grey	0.230446	0.290115	0.264538	0.222539	-0.143652	0.513167	-0.297086	0.168625	0.292417	0.175739	0.285812	0.186153	-0.0833372	0.7054	-0.139907	0.524323	1.93917	0.622212	1.31696	-0.694744
CICEN022215.1	ERF	grey	-0.230415	0.290182	-0.0739598	0.73734	0.2511	0.247799	-0.048345	0.826609	-0.430298	0.0404109	0.0576666	0.79382	0.0925817	0.674376	0.286015	0.185827	3.28705	0.789594	2.49746	-1.70787
CICEN016570.2	MIKC_MADS	grey	0.22867	0.293953	0.198892	0.362931	-0.212811	0.329601	-0.0384474	0.861733	0.360176	0.091369	0.254454	0.241328	0.126722	0.564495	0.185924	0.395673	1.38859	0.237271	1.15131	-0.914044
CICEN036205.1	bZIP	grey	0.227121	0.297323	0.227839	0.295758	-0.442653	0.0344141	0.230459	0.290086	-0.167465	0.445007	-0.395722	0.0616073	-0.386547	0.0684542	0.625956	0.00139859	18.0065	1.21467	16.7918	-15.5772
CICEN016893.1	6PGL4	grey	-0.220857	0.311203	-0.0766004	0.728301	0.243565	0.262746	0.113557	0.605923	-0.0640341	0.771611	-0.0573427	0.794954	0.0238661	0.913924	0.109535	0.618824	1.92402	0.365965	1.55806	-1.19209
CICEN012833.1	bHLH	grey	0.220721	0.311508	-0.00424855	0.98465	0.155096	0.479799	0.0457605	0.835753	0.0900261	0.682904	0.0691198	0.753995	0.0405135	0.854378	-0.348006	0.103687	4.18495	0.974649	3.2103	-2.23565
CICEN005539.1	MIKC_MADS	grey	-0.220239	0.312593	-0.238051	0.27404	0.189523	0.386422	0.160162	0.465385	-0.280214	0.195304	0.0553153	0.802061	0.347412	0.104318	0.325115	0.130098	2.84087	0.575023	2.26585	-1.69082
CICEN031094.1	bZIP	grey	0.216919	0.320127	0.161036	0.462922	-0.0720939	0.743747	-0.0306851	0.889461	0.287055	0.184161	0.0639671	0.771843	0.0438435	0.842548	0.193871	0.375417	2.49988	1.07961	1.42027	-0.340656
CICEN032063.1	G2-like	grey	0.214953	0.32464	0.093967	0.669769	-0.138702	0.527937	-0.0254063	0.908392	0.31457	0.143766	0.207821	0.341332	0.125977	0.566807	0.0394208	0.858266	1.82441	0.300727	1.52368	-1.22296
CICEN001824.1	BBR-BPC	grey	0.213917	0.327033	0.205071	0.347901	-0.108334	0.622699	-0.0970423	0.659584	0.325925	0.129089	0.114944	0.6015	-0.0854883	0.698138	-0.343224	0.108847	1.40883	0.34028	1.06855	-0.728269
CICEN020312.1	MYB	grey	-0.21203	0.331421	-0.114554	0.602742	0.232141	0.286481	0.0955694	0.664455	-0.276543	0.201468	0.225995	0.29979	0.31528	0.142815	0.0903674	0.681763	2.27038	0.187246	2.08314	-1.89589
CICEN023290.1	GRAS	grey	0.211752	0.332071	0.327074	0.127666	-0.353646	0.0978349	-0.133748	0.542917	0.245903	0.258047	0.0643942	0.770359	-0.246928	0.256004	0.352965	0.0985287	2.27311	0.207203	2.0659	-1.8587
CICEN023776.1	INV	grey	-0.209522	0.337305	-0.0640905	0.771414	0.327206	0.127503	-0.0327563	0.882049	-0.294595	0.172395	0.0994872	0.651529	0.0331591	0.880608	-0.0511802	0.816604	4.29879	0.712255	3.58654	-2.87428
CICEN007731.1	B3	grey	-0.207132	0.342969	-0.0278005	0.899799	0.156507	0.475762	-0.00621077	0.977563	-0.346289	0.105519	-0.216915	0.320136	-0.274787	0.204463	-0.169076	0.440579	2.96635	0.358032	2.60832	-2.25028
CICEN011873.1	PGLR	grey	0.205435	0.347026	0.13746	0.531675	-0.329619	0.124555	0.175456	0.423263	0.225853	0.300102	-0.250486	0.248995	-0.264868	0.22194	0.0793915	0.718784	6.46953	0.631946	5.83759	-5.20564
CICEN001517.1	GRAS	grey	-0.202081	0.355126	-0.118709	0.589559	0.081474	0.71171	0.18535	0.397156	-0.0682672	0.75694	0.176885	0.419436	0.277579	0.199716	0.344649	0.107291	5.45111	1.48486	3.96624	-2.48138
CICEN015701.1	GATA	grey	0.201794	0.355824	0.229101	0.293017	-0.212143	0.331157	-0.171655	0.433532	-0.060899	0.782525	0.0510904	0.81692	-0.194926	0.372771	-0.124778	0.570533	1.43918	0.697886	0.741292	-0.0434059
CICEN025397.2	MYB_related	grey	-0.201184	0.357311	-0.179615	0.412177	0.226154	0.299441	0.189301	0.386989	-0.347612	0.104105	-0.17044	0.436846	0.0249037	0.910197	0.383249	0.0710527	2.08316	0.70413	1.37903	-0.674904
CICEN036214.1	MIKC_MADS	grey	-0.199465	0.36152	0.00890643	0.967828	-0.0873248	0.691958	0.321954	0.134093	-0.147354	0.502251	-0.320957	0.135372	-0.154388	0.48183	0.736658	6.11084e-05	6.28811	1.13929	5.14882	-4.00953
CICEN031316.2	MYB_related	grey	0.195046	0.372472	0.274042	0.205743	-0.147349	0.502265	-0.184478	0.39942	-0.114591	0.602623	-0.145492	0.507725	-0.405358	0.0549941	-0.256583	0.237276	4.35473	0.500083	3.85465	-3.35456
CICEN013289.1	MIKC_MADS	grey	-0.193846	0.375478	-0.0552056	0.802446	0.0518487	0.814249	0.156503	0.475771	-0.610433	0.00197858	-0.484501	0.0191342	-0.386078	0.0688197	0.413914	0.0495943	9.04222	0.68178	8.36044	-7.67866
CICEN029990.2	LSD	grey	-0.193438	0.376504	0.0182071	0.934285	-0.0532546	0.809301	-0.183013	0.403241	0.256654	0.237142	0.0899618	0.683119	-0.0190278	0.931329	0.168911	0.441029	1.30226	0.497495	0.804763	-0.307268
CICEN034118.2	SBP	grey	-0.192244	0.379513	-0.190515	0.383897	0.112077	0.610655	0.076135	0.729891	0.257446	0.235647	-0.105191	0.632884	0.137412	0.531819	-0.328008	0.126517	1.86864	0.283545	1.5851	-1.30155
CICEN007906.2	GH5FP	grey	0.190717	0.383381	-0.00612519	0.977872	-0.0494779	0.822608	0.255282	0.239747	-0.178266	0.415756	-0.193398	0.376603	-0.0500812	0.820479	0.115067	0.601107	4.80072	1.19235	3.60837	-2.41603
CICEN032390.3	FAR1	grey	0.190178	0.384755	0.217893	0.317906	-0.221513	0.309731	-0.250712	0.248555	-0.106259	0.629415	0.0268837	0.903088	-0.244865	0.260125	0.0737438	0.738081	1.12195	0.304336	0.817614	-0.513278
CICEN005720.1	GRAS	grey	-0.188931	0.387936	-0.134562	0.540444	0.310979	0.148645	-0.0514077	0.815802	0.0314655	0.886667	0.223638	0.304993	0.287691	0.183149	-0.162087	0.459968	2.32226	0.27909	2.04317	-1.76408
CICEN019730.1	Dof	grey	0.188411	0.389267	0.245371	0.259112	-0.220341	0.312364	-0.0668928	0.761695	-0.260976	0.22906	-0.262157	0.226885	-0.467014	0.0246592	0.0570619	0.795937	8.13776	0.731407	7.40635	-6.67495
CICEN035872.1	MYB_related	grey	0.186109	0.395193	0.0719227	0.744336	0.0103587	0.962585	-0.00791122	0.971422	0.223737	0.304773	0.194524	0.373778	0.172101	0.43232	-0.0481237	0.827391	0.691476	0.10795	0.583526	-0.475577
CICEN004587.2	XTH28	grey	0.185796	0.396002	0.246916	0.256029	-0.434804	0.0381354	-0.0254281	0.908313	-0.0997204	0.650762	-0.464481	0.025556	-0.615998	0.00175082	0.48328	0.0194841	16.0242	0.434558	15.5896	-15.1551
CICEN028974.3	ERF	grey	0.185459	0.396874	0.0269633	0.902803	-0.161062	0.462847	0.17621	0.421241	0.361153	0.0904295	-0.0605076	0.78389	0.0161211	0.9418	-0.11472	0.602212	3.15997	0.490574	2.6694	-2.17882
CICEN009047.1	E136	grey	0.184663	0.398941	0.13795	0.530198	-0.218382	0.316793	-0.0106944	0.961374	0.0271346	0.902188	0.0792062	0.719415	0.0885059	0.687994	0.453312	0.0298265	3.44483	0.767884	2.67695	-1.90907
CICEN005545.1	GAL7	grey	-0.183375	0.402295	-0.152943	0.485989	0.231643	0.287547	0.187829	0.39076	0.360432	0.091122	0.171127	0.434969	0.329364	0.124864	-0.0216809	0.921781	3.81883	0.376536	3.44229	-3.06576
CICEN033527.1	NAC	grey	0.18285	0.403668	0.286129	0.185645	-0.314877	0.143355	0.178757	0.414452	-0.252571	0.244948	-0.42164	0.045081	-0.555797	0.00589417	0.482227	0.01979	12.7414	0.763569	11.9778	-11.2143
CICEN015937.1	TALE	grey	0.182402	0.40484	0.0244637	0.911777	-0.152699	0.486695	0.0290071	0.895473	0.259029	0.232678	-0.0973241	0.658654	0.0382518	0.86243	0.330935	0.122968	5.43112	1.26317	4.16795	-2.90478
CICEN025397.1	MYB_related	grey	0.181891	0.406181	0.227563	0.296358	-0.189815	0.385679	-0.267787	0.216697	0.370741	0.0815889	0.263876	0.223742	-0.0428068	0.846227	-0.447168	0.0324073	2.86226	0.792398	2.06986	-1.27747
CICEN009699.1	ARF	grey	0.180353	0.410227	-0.00361003	0.986957	-0.113492	0.606129	0.135305	0.538189	0.207505	0.342082	-0.29936	0.165233	-0.12563	0.567884	0.311275	0.148239	7.70473	1.80382	5.90091	-4.09709
CICEN027785.3	TALE	grey	0.179039	0.413704	0.105802	0.630898	0.0343652	0.876298	-0.105466	0.631987	-0.0146704	0.94703	0.0451615	0.837875	-0.184072	0.400477	-0.50691	0.0135641	2.73096	0.78509	1.94587	-1.16078
CICEN028403.1	WRKY	grey	-0.178871	0.41415	-0.145244	0.508458	0.200105	0.359949	0.128511	0.558965	-0.546764	0.00693959	-0.192125	0.379814	-0.00164247	0.994066	0.340306	0.112087	3.53282	0.583246	2.94958	-2.36633
CICEN009378.1	NF-YA	grey	-0.178831	0.414254	-0.114298	0.603557	0.210559	0.334865	0.0119901	0.956698	-0.189768	0.385799	-0.0898431	0.683516	-0.0407601	0.853501	-0.238806	0.272475	1.11175	0.294216	0.817535	-0.52332
CICEN007104.1	TCP	grey	0.176864	0.419491	0.0792045	0.71942	-0.0590099	0.789121	-0.159396	0.467551	0.46703	0.0246538	-0.00393487	0.985784	-0.0563943	0.798276	-0.247904	0.25407	5.11039	1.70943	3.40096	-1.69153
CICEN014537.4	RGLB	grey	0.174809	0.425002	0.0604507	0.784089	-0.213599	0.327769	0.0755289	0.731964	0.123551	0.574357	-0.2746	0.204784	-0.230017	0.291038	0.430524	0.0402942	4.86184	0.72208	4.13976	-3.41768
CICEN008115.1	G2-like	grey	0.174334	0.42628	0.259512	0.231778	-0.177763	0.417093	-0.125366	0.568703	-0.296051	0.170184	-0.329099	0.125185	-0.598794	0.00253729	0.188979	0.387814	12.8098	0.777117	12.0327	-11.2556
CICEN011414.1	ADPG2	grey	0.172138	0.432221	0.0659648	0.76491	-0.198937	0.362819	0.0834167	0.705131	0.227731	0.295992	-0.0632393	0.774373	-0.00538002	0.980563	-0.0992591	0.652279	1.02379	0.204659	0.819135	-0.614476
CICEN010922.1	.	grey	0.169093	0.440531	0.292996	0.174845	-0.101693	0.644294	-0.378725	0.074737	0.348573	0.103087	0.276715	0.201176	-0.156433	0.475971	-0.237446	0.275299	3.49742	0.542099	2.95532	-2.41322
CICEN015530.1	Dof	grey	0.16853	0.442075	0.173294	0.429088	-0.170179	0.437557	-0.000500386	0.998192	-0.404839	0.0553358	-0.256127	0.23814	-0.362245	0.0893883	0.257355	0.23582	4.85189	0.708992	4.1429	-3.43391
CICEN010094.1	HD-ZIP	grey	-0.16643	0.447866	0.00331874	0.988009	0.193434	0.376515	0.118025	0.591721	-0.374851	0.0780048	-0.0901247	0.682574	-0.0340752	0.877334	0.495885	0.0161102	3.64239	1.10487	2.53752	-1.43265
CICEN001443.1	GRAS	grey	0.16343	0.456208	0.142826	0.515617	0.00539076	0.980524	-0.268469	0.215485	0.00655047	0.976336	0.22606	0.299646	-0.0528131	0.810854	-0.208876	0.33883	1.61261	0.256345	1.35626	-1.09992
CICEN010042.1	bZIP	grey	0.162668	0.458339	0.303781	0.158777	-0.0398284	0.856815	-0.139818	0.524589	0.138813	0.527602	0.111348	0.612995	-0.216014	0.322199	0.0470615	0.831147	3.24348	0.576035	2.66745	-2.09141
CICEN016474.3	TCP	grey	-0.161451	0.461755	-0.2227	0.307079	0.145287	0.508332	0.0478777	0.828261	0.261478	0.228133	0.0380281	0.863227	0.217559	0.318667	-0.302436	0.160721	1.97506	0.298961	1.6761	-1.37714
CICEN015047.1	SNF4	grey	-0.159299	0.467824	-0.184499	0.399367	-0.00482806	0.982557	0.257574	0.235407	-0.248253	0.253381	-0.359486	0.0920367	-0.100322	0.648787	0.272936	0.207652	3.14776	0.309271	2.83849	-2.52922
CICEN033818.2	NAC	grey	-0.158853	0.469088	0.041086	0.852342	0.0317735	0.885565	0.257631	0.2353	-0.309159	0.151164	-0.270032	0.212721	-0.199985	0.360245	0.487032	0.0184251	3.73845	0.664129	3.07432	-2.41019
CICEN024123.3	E136	grey	0.157002	0.474348	-0.00490877	0.982265	-0.135295	0.53822	0.110603	0.615386	-0.152541	0.487152	-0.503614	0.014288	-0.470256	0.0235487	-0.115556	0.599551	7.56887	0.464409	7.10446	-6.64005
CICEN012679.1	M-type_MADS	grey	-0.154945	0.48023	0.0916614	0.677442	0.00589287	0.978711	-0.039905	0.856543	-0.611808	0.00192009	0.0640125	0.771686	-0.0380615	0.863108	0.248497	0.252899	5.82938	0.560626	5.26876	-4.70813
CICEN005984.1	NF-YA	grey	0.153937	0.483127	0.178516	0.415092	-0.11994	0.585679	0.0826706	0.707655	-0.132	0.548252	-0.437996	0.0365856	-0.532297	0.00893232	0.0275411	0.90073	10.6014	0.84375	9.75761	-8.91386
CICEN018599.1	G2-like	grey	0.152214	0.488097	0.0558947	0.800028	0.0890509	0.686168	-0.143263	0.51432	0.174859	0.424867	0.245011	0.259833	0.148597	0.498612	0.0941701	0.669095	1.99223	0.296185	1.69605	-1.39986
CICEN005177.1	bZIP	grey	0.149951	0.494663	0.199546	0.361323	-0.368403	0.0836823	0.248468	0.252955	0.0165825	0.940138	-0.224217	0.30371	-0.222061	0.308505	0.630142	0.00126971	9.05562	1.16554	7.89009	-6.72455
CICEN008416.1	bZIP	grey	-0.149694	0.495412	-0.0696111	0.752299	0.197008	0.367587	-0.235209	0.279981	0.0827578	0.70736	0.0597792	0.786433	-0.0347104	0.875064	-0.39891	0.0593555	3.57385	0.527156	3.04669	-2.51954
CICEN009954.1	ARF	grey	0.147477	0.50189	0.06834	0.756689	0.0251821	0.909197	-0.110531	0.615619	0.00732483	0.973539	-0.205326	0.347288	-0.320939	0.135395	-0.210879	0.334113	2.6521	0.402653	2.24945	-1.8468
CICEN030194.1	bZIP	grey	-0.142002	0.518066	-0.124773	0.570548	0.237762	0.27464	0.104228	0.636017	0.302965	0.159954	0.202941	0.353041	0.263404	0.224602	-0.0511218	0.81681	4.01478	0.386497	3.62828	-3.24179
CICEN005141.2	B3	grey	0.141541	0.51944	0.251062	0.247873	-0.328878	0.125455	-0.116436	0.596755	-0.145411	0.507966	-0.1271	0.563326	-0.447123	0.0324266	0.120936	0.582548	3.0858	0.355313	2.73048	-2.37517
CICEN025881.1	G2-like	grey	0.140722	0.521884	0.137727	0.53087	-0.159899	0.466127	0.062722	0.776173	0.386848	0.0682213	0.0773337	0.725797	0.0313306	0.88715	-0.0113391	0.959047	1.7232	0.264783	1.45841	-1.19363
CICEN003749.1	bHLH	grey	-0.138855	0.527478	0.0434918	0.843796	0.160543	0.464309	-0.0415019	0.850863	0.163062	0.457236	0.175827	0.422269	0.168425	0.442364	0.212942	0.329296	1.87186	0.423821	1.44804	-1.02422
CICEN017950.2	Trihelix	grey	0.137754	0.53079	0.295317	0.171296	-0.139243	0.526314	-0.186852	0.393274	-0.261396	0.228286	0.0145859	0.947335	-0.370588	0.081725	0.177354	0.418184	3.78942	0.397383	3.39204	-2.99466
CICEN032473.1	ARR-B	grey	-0.13628	0.535236	0.0944319	0.668226	-0.0150437	0.945684	-0.0615495	0.780257	-0.353345	0.0981409	-0.239408	0.271233	-0.383315	0.0709999	0.143279	0.514271	3.18627	0.432953	2.75331	-2.32036
CICEN017704.1	bHLH	grey	0.131298	0.5504	0.0362176	0.869683	0.140034	0.523943	-0.0719472	0.744252	0.169317	0.439916	0.0297608	0.892772	-0.0399571	0.856357	-0.209299	0.337831	1.82334	0.494738	1.3286	-0.833862
CICEN023253.2	NAC	grey	-0.131293	0.550415	-0.0239511	0.913619	0.0766294	0.728202	0.097777	0.65716	-0.35142	0.100114	-0.124608	0.571063	-0.0268288	0.903285	0.474291	0.0222226	1.7058	0.616557	1.08924	-0.472683
CICEN021998.2	MYB_related	grey	0.130948	0.551472	0.2835	0.189897	-0.220478	0.312055	-0.402225	0.0570809	-0.0201579	0.927261	0.286266	0.185423	-0.0988605	0.65359	-0.0293955	0.894081	2.31456	0.178695	2.13586	-1.95717
CICEN005657.1	AP2	grey	0.130607	0.552518	0.0172181	0.937848	0.106852	0.627491	0.0187791	0.932225	0.388295	0.0671076	0.275226	0.203712	0.290863	0.178152	-0.000682239	0.997535	2.49121	0.588322	1.90289	-1.31456
CICEN020659.1	Nin-like	grey	0.130004	0.554369	0.252621	0.244851	-0.0664172	0.763342	-0.256345	0.237728	-0.00725693	0.973784	0.321968	0.134075	0.0408844	0.853059	-0.251928	0.246192	2.37517	0.254506	2.12066	-1.86615
CICEN016740.1	LTND	grey	0.129843	0.554864	-0.149344	0.496431	0.252164	0.245734	-0.0841571	0.702629	0.283238	0.190324	0.189597	0.386234	0.356303	0.095165	-0.514911	0.0119305	5.78335	1.31276	4.47059	-3.15784
CICEN011428.1	MYB_related	grey	0.127455	0.562228	0.337373	0.115414	-0.25238	0.245316	-0.321713	0.134402	-0.0444006	0.840572	0.09091	0.67995	-0.353969	0.0975073	0.200447	0.359112	4.60914	0.41785	4.19129	-3.77344
CICEN018588.1	MYB_related	grey	0.127263	0.562821	0.170163	0.4376	-0.114641	0.602463	-0.22236	0.307837	-0.173427	0.428728	0.0132605	0.952115	-0.238647	0.272804	-0.281708	0.192833	1.55057	0.547273	1.0033	-0.456029
CICEN006274.1	bZIP	grey	-0.127205	0.562999	-0.226221	0.299293	0.270935	0.211136	0.126946	0.563802	-0.00540357	0.980478	-0.0996859	0.650876	0.0805263	0.714926	-0.324731	0.130579	1.23396	0.17518	1.05878	-0.883605
CICEN027416.1	Trihelix	grey	0.126939	0.563823	0.263869	0.223754	-0.308231	0.152459	-0.203633	0.351366	0.258093	0.234432	0.0515285	0.815377	-0.167453	0.445041	0.132928	0.545418	1.45448	0.0694329	1.38505	-1.31561
CICEN026299.2	Trihelix	grey	-0.125778	0.567422	-0.0404243	0.854695	-0.0410293	0.852543	0.294282	0.172872	-0.142417	0.516832	-0.288368	0.182074	-0.18249	0.404608	0.456047	0.0287318	2.72751	0.440606	2.28691	-1.8463
CICEN026330.2	bHLH	grey	0.125369	0.568695	-0.0507494	0.818122	-0.0394118	0.858298	0.178604	0.414859	-0.0638587	0.77222	-0.157433	0.47312	-0.0515839	0.815181	-0.164464	0.453324	1.41353	0.402154	1.01138	-0.609225
CICEN031596.2	C3H	grey	-0.124142	0.572513	-0.147483	0.501872	0.199801	0.360695	0.0678907	0.758242	-0.410043	0.051984	0.0758954	0.73071	0.208464	0.339807	0.210655	0.334639	1.71117	0.308357	1.40282	-1.09446
CICEN009263.1	PGLR5	grey	0.123481	0.574575	0.350608	0.100956	-0.163959	0.454731	-0.294588	0.172406	-0.123673	0.573978	0.236789	0.276668	-0.182912	0.403504	-0.0576544	0.793862	3.17796	0.358029	2.81993	-2.4619
CICEN022251.2	BGLX	grey	0.122617	0.577276	0.0643836	0.770396	0.262914	0.225497	-0.113754	0.605294	0.0218999	0.920993	0.198999	0.362668	0.0471423	0.830862	-0.40388	0.0559715	6.98826	1.39614	5.59211	-4.19597
CICEN029761.1	HSF	grey	-0.122334	0.578161	0.0174863	0.936881	0.167255	0.445588	0.133301	0.544279	-0.0927055	0.673964	0.0766794	0.72803	0.0504165	0.819296	0.147625	0.501457	1.33859	0.394096	0.944491	-0.550395
CICEN007629.1	C3H	grey	-0.120732	0.583188	-0.0502626	0.819839	-0.0965417	0.661238	0.156947	0.474506	0.0813284	0.712203	0.118249	0.591014	0.234987	0.280447	0.686386	0.000298582	4.87849	1.18171	3.69678	-2.51507
CICEN011983.1	C2H2	grey	0.117947	0.591969	0.190519	0.383887	-0.264483	0.222637	-0.26079	0.229404	0.0087534	0.968381	0.192886	0.377895	-0.0412236	0.851853	-0.0731164	0.740234	2.46833	0.317056	2.15127	-1.83422
CICEN037473.1	BGAL8	grey	-0.117944	0.591977	-0.103641	0.637928	0.0320652	0.884521	0.208631	0.339411	-0.285173	0.187183	-0.0101376	0.963384	0.169998	0.438054	0.0761607	0.729803	1.60924	0.424767	1.18448	-0.75971
CICEN014537.3	RGLB	grey	-0.115535	0.599616	-0.00330496	0.988059	-0.133951	0.5423	0.268008	0.216303	-0.243205	0.263474	-0.025472	0.908156	0.0822825	0.708969	0.755237	3.10201e-05	5.75367	1.36792	4.38575	-3.01783
CICEN027773.1	NAC	grey	-0.115526	0.599645	-0.131732	0.549069	0.175457	0.423261	0.164774	0.452461	-0.153746	0.483675	-0.331216	0.122631	-0.106997	0.627023	0.0223624	0.91933	4.69442	1.13049	3.56393	-2.43344
CICEN015116.1	HD-ZIP	grey	0.115228	0.600595	0.314263	0.144179	-0.419962	0.0460328	-0.16387	0.454979	-0.298482	0.166537	-0.0378254	0.863949	-0.298675	0.16625	0.783058	9.98779e-06	11.8066	1.4799	10.3267	-8.84684
CICEN006948.2	B3	grey	-0.11345	0.606262	-0.00657247	0.976256	-0.0176504	0.93629	0.0670319	0.761213	0.217544	0.318701	0.0131548	0.952496	0.131517	0.549727	0.251086	0.247826	1.29953	0.401901	0.897625	-0.495724
CICEN007927.1	G2-like	grey	0.112786	0.608386	-0.11418	0.603932	-0.0519626	0.813848	0.292769	0.175195	0.136686	0.534009	-0.343328	0.108733	-0.101096	0.646247	-0.0182483	0.934136	2.41663	0.282073	2.13456	-1.85248
CICEN021129.1	MYB_related	grey	0.112705	0.608644	0.0841981	0.70249	-0.117243	0.594198	0.0119976	0.956671	0.315184	0.142944	0.362654	0.0890008	0.282761	0.191104	-0.032206	0.884017	3.84323	0.37667	3.46656	-3.08989
CICEN002518.2	ERF	grey	0.111508	0.612481	0.156146	0.476791	-0.291153	0.1777	0.108641	0.621707	0.172726	0.430626	-0.100945	0.646744	-0.0929148	0.673267	0.486924	0.0184549	7.33985	0.612013	6.72784	-6.11582
CICEN023015.1	GWD2	grey	-0.111208	0.613444	-0.202391	0.354373	0.149351	0.496411	0.221644	0.309438	0.272384	0.208609	0.109167	0.62001	0.354392	0.0970797	-0.0368018	0.867599	2.24415	0.362813	1.88134	-1.51853
CICEN035888.2	NAC	grey	0.110343	0.616222	0.0635637	0.773246	-0.0959259	0.663275	0.0643376	0.770556	0.296897	0.168908	0.0204735	0.926125	0.0209364	0.924459	0.00972275	0.964881	0.787437	0.206909	0.580528	-0.37362
CICEN019972.2	Dof	grey	0.10941	0.619227	0.282849	0.19096	-0.175507	0.423127	0.00153989	0.994436	-0.500218	0.0150667	-0.294833	0.172032	-0.517525	0.0114332	0.237469	0.27525	10.6372	1.13818	9.49901	-8.36083
CICEN031243.1	MYB_related	grey	0.108969	0.620649	0.188919	0.387966	-0.0519323	0.813954	-0.299874	0.164474	0.202189	0.354865	0.38965	0.0660767	0.0438401	0.84256	-0.216139	0.321914	2.72184	0.266335	2.4555	-2.18916
CICEN035949.1	bHLH	grey	0.10711	0.626657	0.279082	0.197191	-0.285849	0.186094	-0.0737973	0.737897	-0.138664	0.528052	0.223899	0.304413	-0.0740315	0.737094	0.130831	0.551829	6.22272	1.05657	5.16615	-4.10958
CICEN014241.1	C2H2	grey	0.100078	0.649588	-0.122202	0.578575	0.0907208	0.680582	0.203454	0.351798	-0.270184	0.212454	-0.120489	0.583953	0.0976904	0.657445	-0.211422	0.332841	3.38357	0.932312	2.45125	-1.51894
CICEN034551.1	HD-ZIP	grey	0.0999531	0.649998	0.295255	0.171391	-0.280456	0.194902	0.107648	0.624916	-0.00205887	0.992561	-0.121485	0.580822	-0.32346	0.132179	0.623058	0.00149424	6.16709	0.976728	5.19036	-4.21363
CICEN025555.1	bZIP	grey	0.0999094	0.650141	0.0379595	0.863471	0.241071	0.267816	-0.0598432	0.78621	-0.137006	0.533045	-0.0247509	0.910746	-0.133766	0.542863	-0.428287	0.0414599	7.08469	1.61009	5.4746	-3.86451
CICEN032988.1	WRKY	grey	-0.0984311	0.655004	0.0151588	0.94527	0.299226	0.165432	-0.0974374	0.65828	-0.00573131	0.979294	0.0769036	0.727265	-0.0294553	0.893867	-0.36955	0.0826507	4.03947	0.712268	3.32721	-2.61494
CICEN012626.1	E1313	grey	-0.0979897	0.656458	-0.0871768	0.692456	0.237576	0.275027	-0.0205099	0.925994	0.135309	0.538177	0.274607	0.204771	0.319478	0.137284	-0.279095	0.197169	1.90986	0.330957	1.5789	-1.24795
CICEN027785.1	TALE	grey	-0.0962931	0.66206	-0.180855	0.408904	0.229634	0.291866	0.225666	0.300513	-0.223126	0.306131	-0.0579734	0.792746	0.204691	0.348815	-0.121996	0.579221	1.23502	0.186908	1.04812	-0.861208
CICEN016352.1	XTHB	grey	0.0933497	0.671821	0.299495	0.165033	-0.146158	0.505764	-0.236654	0.27695	-0.102298	0.642313	-0.00828302	0.970079	-0.301419	0.162204	0.269825	0.213086	1.95462	0.252629	1.702	-1.44937
CICEN013056.1	S1Fa-like	grey	-0.0926075	0.67429	0.135725	0.536916	-0.0764194	0.728919	0.0869224	0.693311	-0.269723	0.213267	-0.034308	0.876502	-0.134892	0.53944	0.42037	0.0457997	1.57098	0.505961	1.06502	-0.559061
CICEN007879.1	B3	grey	0.0894561	0.684811	0.111043	0.613973	-0.155753	0.477914	0.116677	0.59599	-0.253912	0.242366	0.0244616	0.911785	-0.0379804	0.863397	0.206108	0.345415	1.48016	0.311556	1.1686	-0.857044
CICEN010944.1	MYB_related	grey	0.0849368	0.699997	0.170724	0.43607	-0.135718	0.536937	-0.115587	0.599453	0.31424	0.14421	0.0167508	0.939531	-0.164301	0.453778	0.155132	0.479695	1.77011	0.530977	1.23913	-0.708153
CICEN009322.1	HD-ZIP	grey	0.0840522	0.702983	-0.0604185	0.784201	0.138424	0.528773	-0.0250864	0.90954	-0.077264	0.726034	0.130447	0.553009	0.224688	0.302667	-0.0667202	0.762292	0.681582	0.172208	0.509374	-0.337166
CICEN029340.2	MIKC_MADS	grey	-0.0810424	0.713174	6.45556e-05	0.999767	0.0209669	0.92435	0.102514	0.641606	-0.0172967	0.937564	-0.0998517	0.650331	0.00102007	0.996314	0.515317	0.011852	2.04069	0.694862	1.34583	-0.650966
CICEN023351.1	MYB	grey	0.0806233	0.714597	0.00284861	0.989708	0.330131	0.123936	-0.101792	0.64397	0.0177419	0.93596	0.280273	0.195206	0.17739	0.418089	-0.750677	3.68328e-05	13.2656	2.02674	11.2388	-9.2121
CICEN014488.1	bHLH	grey	0.0805401	0.714879	-0.00700108	0.974708	0.0547878	0.803913	-0.0662924	0.763774	0.370661	0.08166	0.0908239	0.680237	0.143421	0.513851	0.057593	0.794077	2.7605	1.22758	1.53292	-0.305337
CICEN032032.1	HD-ZIP	grey	0.0801822	0.716095	0.116261	0.59731	-0.0237725	0.914261	0.0668165	0.761959	-0.49963	0.0152051	-0.368993	0.0831502	-0.484559	0.0191179	-0.0867734	0.693812	11.7881	1.46645	10.3217	-8.8552
CICEN022723.2	AP2	grey	0.078915	0.720406	0.0318908	0.885145	0.162623	0.458464	-0.105126	0.633092	0.126981	0.563695	0.298208	0.166945	0.201984	0.355364	-0.377744	0.0755543	1.88129	0.274323	1.60697	-1.33264
CICEN029723.1	Trihelix	grey	0.0742956	0.736189	0.0285979	0.89694	-0.0232943	0.915979	-0.10197	0.643385	0.286765	0.184625	0.139598	0.525248	0.153152	0.485387	-0.103236	0.63925	0.74226	0.177567	0.564693	-0.387127
CICEN009777.2	bHLH	grey	0.071657	0.74525	-0.0277983	0.899807	-0.124062	0.572764	0.14793	0.500562	-0.118427	0.590452	-0.216044	0.322131	-0.0567828	0.796915	0.318967	0.137949	1.5675	0.288502	1.279	-0.990498
CICEN022299.2	TCP	grey	0.0708399	0.748063	-0.0757716	0.731134	0.00857548	0.969023	0.164167	0.45415	-0.294143	0.173085	-0.00320388	0.988424	0.185263	0.397383	0.343477	0.10857	2.29121	0.463079	1.82814	-1.36506
CICEN002614.2	WRKY	grey	0.0677465	0.758741	0.102633	0.641218	-0.154556	0.481348	0.283791	0.189422	-0.375485	0.0774632	-0.352758	0.0987403	-0.261894	0.227368	0.460217	0.0271245	5.73691	0.696865	5.04005	-4.34318
CICEN037633.1	CAMTA	grey	0.0666606	0.762499	0.205924	0.345855	-0.0740042	0.737188	-0.160713	0.463831	0.100688	0.647584	-0.179622	0.412159	-0.487612	0.0182656	-0.412514	0.0504485	6.72661	0.604019	6.12259	-5.51857
CICEN017358.1	bZIP	grey	0.0656748	0.765915	0.073558	0.738718	0.0609164	0.782464	-0.337299	0.115499	0.0859081	0.696724	0.252298	0.245474	0.0426099	0.846927	-0.309886	0.150154	3.19975	0.585353	2.6144	-2.02905
CICEN001830.1	MYB	grey	0.0647595	0.769091	0.0745042	0.735473	-0.179494	0.412497	0.182609	0.404298	-0.181241	0.407889	-0.595626	0.00271061	-0.520079	0.0109639	0.40683	0.0540341	16.062	1.14292	14.9191	-13.7762
CICEN026168.2	Dof	grey	0.0646417	0.7695	0.0790011	0.720113	-0.143171	0.514593	0.173942	0.427338	-0.0840013	0.703155	-0.147227	0.502624	-0.142933	0.5153	-0.0268385	0.90325	2.35742	0.461915	1.89551	-1.43359
CICEN022520.1	WRKY	grey	0.0639227	0.771998	-0.0501774	0.820139	0.277668	0.199566	-0.154056	0.482784	0.159593	0.466993	0.156607	0.475474	0.102317	0.642251	-0.695132	0.00023174	7.27025	1.47598	5.79427	-4.31829
CICEN020975.1	bZIP	grey	0.0621975	0.777999	0.179045	0.413687	-0.276881	0.200895	0.0366739	0.868055	-0.283778	0.189444	-0.327168	0.12755	-0.399898	0.0586703	0.670142	0.000467729	7.69872	1.11327	6.58545	-5.47218
CICEN019069.2	HSF	grey	-0.0615411	0.780286	0.142591	0.516314	-0.00564772	0.979596	-0.264458	0.222684	-0.362536	0.0891126	0.165177	0.45134	-0.0947878	0.667045	0.126648	0.564723	2.22409	0.283278	1.94081	-1.65753
CICEN023632.1	BBR-BPC	grey	0.0612611	0.781262	0.173421	0.428746	0.0154246	0.944311	-0.232873	0.284923	0.307278	0.153796	0.264362	0.222858	0.0628175	0.775841	-0.039884	0.856618	2.12548	0.426014	1.69947	-1.27345
CICEN000344.2	WRKY	grey	-0.0600648	0.785436	0.170933	0.435498	-0.318978	0.137934	0.133276	0.544355	-0.506159	0.0137263	-0.333949	0.119388	-0.367693	0.0843264	0.894601	8.57377e-09	17.8904	2.36581	15.5246	-13.1588
CICEN036946.1	B3	grey	0.0599956	0.785678	0.227307	0.296917	-0.321953	0.134095	-0.254537	0.241169	0.301352	0.162301	-0.156137	0.476818	-0.400304	0.0583909	0.138811	0.52761	3.95216	0.155171	3.79698	-3.64181
CICEN034950.2	TCP	grey	0.0598336	0.786243	0.0170524	0.938444	-0.127467	0.562188	0.275118	0.203897	-0.215346	0.323734	-0.119818	0.586062	-0.0120223	0.956582	0.157164	0.473887	3.59916	0.604246	2.99491	-2.39067
CICEN027554.1	FAR1	grey	0.0595857	0.787109	-0.0530603	0.809984	-0.030725	0.889318	0.0244371	0.911873	0.0170981	0.93828	0.056348	0.798439	0.127423	0.562326	0.174324	0.426308	0.486887	0.205048	0.281839	-0.0767912
CICEN033257.2	bZIP	grey	0.0590897	0.788842	0.170674	0.436207	0.00606946	0.978073	-0.368635	0.0834731	0.267044	0.218023	0.3935	0.0632151	0.0567046	0.797189	-0.137962	0.530163	4.27269	0.485919	3.78677	-3.30085
CICEN009484.1	MIKC_MADS	grey	0.0552014	0.802461	0.13483	0.53963	-0.134934	0.539313	0.0672211	0.760558	-0.605032	0.00222323	-0.275831	0.202679	-0.354468	0.0970028	0.439114	0.0360547	5.25844	0.506503	4.75194	-4.24543
CICEN004110.4	Dof	grey	0.0542786	0.805701	0.227665	0.296136	-0.0500121	0.820723	-0.10241	0.641947	0.0609615	0.782307	0.243154	0.263577	0.0443627	0.840707	0.234802	0.280838	1.48587	0.449487	1.03639	-0.586898
CICEN031895.1	MYB_related	grey	0.048212	0.827079	0.13119	0.550731	-0.259563	0.231684	-0.159369	0.467628	0.306069	0.155506	0.196978	0.367661	0.0580696	0.792409	0.313272	0.145517	2.07606	0.289987	1.78607	-1.49608
CICEN009054.1	INV	grey	-0.0479427	0.828031	0.179758	0.411799	0.0116335	0.957985	-0.0747086	0.734773	-0.485033	0.0189835	-0.0820468	0.709768	-0.328653	0.125729	0.189863	0.385557	5.55805	1.13372	4.42433	-3.2906
CICEN026746.2	bHLH	grey	-0.0475114	0.829556	0.140052	0.523888	-0.363388	0.0883082	0.0680689	0.757626	-0.159571	0.467055	-0.15123	0.490946	-0.18696	0.392997	0.8819	2.67222e-08	12.9625	2.70745	10.2551	-7.5476
CICEN020637.1	G2-like	grey	0.0456688	0.836077	0.0546572	0.804371	-0.0825589	0.708033	-0.144872	0.509556	0.181515	0.407168	0.194211	0.374561	0.0498121	0.821429	-0.0468316	0.831961	1.21214	0.348767	0.86337	-0.514603
CICEN001683.3	HEXO2	grey	0.0440328	0.841876	0.0519734	0.813809	-0.00566623	0.979529	0.0915308	0.677878	-0.109636	0.6185	0.0538527	0.807198	0.102785	0.64072	0.644849	0.000893921	2.60147	0.946419	1.65505	-0.708629
CICEN019818.2	bHLH	grey	0.0430532	0.845353	0.241992	0.265936	-0.0994046	0.6518	-0.337952	0.114751	0.249338	0.251244	0.363046	0.0886299	-0.0337332	0.878556	0.0120149	0.956609	2.34351	0.20098	2.14254	-1.94156
CICEN026300.1	FAR1	grey	-0.0428364	0.846122	-0.0153396	0.944618	0.0340279	0.877503	-0.143025	0.515026	0.159924	0.466059	0.172614	0.43093	0.139268	0.526239	-0.259025	0.232687	0.92444	0.173477	0.750962	-0.577485
CICEN013291.1	bHLH	grey	-0.0397494	0.857097	-0.0640719	0.771479	0.28537	0.186864	0.0290447	0.895338	-0.409507	0.052322	0.128153	0.560071	0.157837	0.471972	0.00924183	0.966617	2.21714	0.233767	1.98338	-1.74961
CICEN023048.1	S1Fa-like	grey	-0.0391083	0.859379	0.162612	0.458496	-0.164594	0.452963	0.132174	0.547719	-0.376566	0.0765451	-0.616885	0.00171664	-0.729547	7.8075e-05	0.22484	0.302332	30.0574	0.722477	29.335	-28.6125
CICEN025063.1	SWTIE	grey	0.038741	0.860687	-0.115687	0.599135	-0.0736382	0.738443	0.127232	0.562915	0.027148	0.90214	-0.125541	0.56816	0.0618986	0.779041	0.0797904	0.717427	1.64198	0.437121	1.20486	-0.767739
CICEN010599.2	bHLH	grey	-0.0384372	0.86177	0.0345638	0.875588	0.179568	0.412302	-0.13331	0.544252	-0.0474856	0.829647	0.338471	0.11416	0.1744	0.426102	-0.224952	0.302086	2.3426	0.294779	2.04782	-1.75304
CICEN036434.1	WOX	grey	-0.0379578	0.863477	-0.0141703	0.948834	-0.197196	0.367121	0.12999	0.554413	-0.0830898	0.706236	-0.0401796	0.855566	0.0841264	0.702732	0.757794	2.81268e-05	5.95392	1.48361	4.47031	-2.9867
CICEN013496.2	G2-like	grey	-0.0378991	0.863687	-0.126877	0.564017	0.0280097	0.899049	0.15674	0.475096	-0.554452	0.00604093	-0.315034	0.143144	-0.183849	0.40106	-0.0139486	0.949633	7.3348	0.96546	6.36934	-5.40388
CICEN017539.1	Trihelix	grey	0.0378562	0.86384	0.0938264	0.670236	0.0185432	0.933074	-0.0289591	0.895645	-0.0360284	0.870359	-0.177034	0.419037	-0.313554	0.145135	0.13192	0.548495	2.7518	0.475826	2.27598	-1.80015
CICEN032068.1	BXL2	grey	0.0377338	0.864276	0.0107364	0.961222	-0.314811	0.143443	-0.0271165	0.902253	0.166426	0.447879	-0.0497517	0.821642	-0.0608564	0.782674	0.143948	0.512288	2.32738	0.589072	1.73831	-1.14924
CICEN026069.2	MYB_related	grey	0.0328302	0.881784	-0.0419284	0.849348	0.162892	0.457713	0.0730344	0.740516	-0.127831	0.561064	-0.106064	0.630046	-0.101129	0.646141	-0.308403	0.152217	1.81993	0.639506	1.18043	-0.540921
CICEN032570.2	ZF-HD	grey	0.0321767	0.884122	0.109236	0.619787	-0.225733	0.300364	-0.209821	0.336599	0.24065	0.268679	0.102753	0.640828	-0.0676782	0.758977	0.305009	0.157015	1.56897	0.379864	1.1891	-0.809239
CICEN034555.2	bZIP	grey	0.031592	0.886215	0.173566	0.428354	-0.332576	0.12101	0.0077098	0.972149	-0.223532	0.305229	-0.390581	0.065376	-0.474905	0.0220263	0.277321	0.200152	4.91454	0.205247	4.70929	-4.50404
CICEN025422.2	bHLH	grey	-0.0303034	0.890828	0.18969	0.385997	-0.288984	0.1811	0.0501255	0.820323	-0.25691	0.236658	-0.209895	0.336425	-0.292388	0.175784	0.912284	1.35026e-09	9.99213	2.29509	7.69704	-5.40195
CICEN009322.2	HD-ZIP	grey	0.0272909	0.901627	-0.101405	0.645237	0.125767	0.567457	0.0585568	0.790705	0.0326164	0.882549	0.119595	0.586767	0.255315	0.239683	-0.32971	0.124445	2.03407	0.394662	1.63941	-1.24474
CICEN024758.1	bZIP	grey	0.0270646	0.902439	0.318309	0.138809	-0.26069	0.229589	-0.0977226	0.657339	-0.177513	0.417761	-0.184783	0.39863	-0.478901	0.0207821	0.561268	0.00532743	7.29435	0.981841	6.3125	-5.33066
CICEN004799.1	NAC	grey	0.0250665	0.909612	0.0589556	0.789311	-0.0420286	0.848992	0.201755	0.35592	-0.308468	0.152127	-0.344854	0.107068	-0.265101	0.221519	0.33597	0.117031	2.53569	0.330033	2.20566	-1.87562
CICEN017718.1	GeBP	grey	-0.0243772	0.912088	0.265151	0.221429	0.0188914	0.93182	-0.256331	0.237754	-0.250671	0.248635	0.252971	0.244176	-0.103958	0.636894	0.202462	0.3542	4.8556	0.910419	3.94518	-3.03476
CICEN004500.1	MYB	grey	-0.0234823	0.915304	0.110884	0.614483	-0.0124679	0.954974	-0.198047	0.365013	0.191486	0.38143	0.232446	0.285832	0.03905	0.859587	0.206743	0.343898	1.36355	0.309853	1.0537	-0.743843
CICEN033404.1	C2H2	grey	-0.0233724	0.915699	0.119318	0.587638	-0.0728971	0.740987	-0.166976	0.446358	0.180254	0.410489	0.304403	0.157883	0.168637	0.441781	0.104032	0.636655	1.63487	0.319014	1.31586	-0.996842
CICEN035805.1	bZIP	grey	-0.0224637	0.918966	-0.0166341	0.939952	0.0641133	0.771335	0.0830612	0.706333	-0.157241	0.473669	0.0865772	0.694472	0.0912411	0.678845	0.209944	0.33631	1.22865	0.348985	0.879669	-0.530684
CICEN016117.2	BGL25	grey	0.0200717	0.927571	0.0468542	0.831881	0.120464	0.584029	-0.060762	0.783003	0.150729	0.4924	0.00436876	0.984216	-0.0523225	0.812581	-0.462469	0.0262869	1.98821	0.466787	1.52143	-1.05464
CICEN005278.1	LSD	grey	-0.0184955	0.933246	0.041829	0.849701	0.00548133	0.980197	0.059852	0.786179	-0.21666	0.320721	-0.134442	0.540807	-0.0961241	0.662619	0.583935	0.00343952	2.04335	0.853302	1.19005	-0.336749
CICEN022075.4	bZIP	grey	0.0160615	0.942015	-0.091827	0.67689	0.119332	0.587594	-0.118945	0.588814	0.172153	0.432181	0.178797	0.414345	0.28872	0.181518	-0.413326	0.0499521	1.80654	0.454718	1.35183	-0.897109
CICEN019757.3	MIKC_MADS	grey	0.0160421	0.942085	-0.0306996	0.889409	0.238601	0.2729	-0.240053	0.269903	0.0435609	0.843551	0.199563	0.36128	0.0739993	0.737205	-0.85669	1.815e-07	12.9609	2.00836	10.9525	-8.94416
CICEN008591.1	GLU2A	grey	-0.0157974	0.942967	-0.0201323	0.927353	0.0669421	0.761524	0.00524709	0.981043	0.213231	0.328624	0.164715	0.452626	0.231213	0.288467	0.111573	0.612271	0.990482	0.282099	0.708383	-0.426285
CICEN027318.1	Trihelix	grey	-0.0143999	0.948006	-0.0899878	0.683032	0.0828943	0.706898	0.0481238	0.827391	-0.0835804	0.704578	0.113152	0.607216	0.265319	0.221124	-0.00161201	0.994176	1.4319	0.575551	0.856351	-0.2808
CICEN011881.1	MYB	grey	-0.0136288	0.950787	0.283062	0.190611	-0.164251	0.453916	-0.221207	0.310418	0.102391	0.642009	0.0643728	0.770434	-0.323485	0.132148	0.0378034	0.864028	2.63612	0.368251	2.26787	-1.89962
CICEN020391.1	NAC	grey	-0.0118362	0.957253	0.0536746	0.807824	-0.00507926	0.98165	-0.187074	0.392704	-0.198434	0.364058	0.158523	0.470023	0.0769565	0.727084	-0.0450954	0.838109	1.89498	0.423935	1.47104	-1.04711
CICEN013856.2	GLPK	grey	-0.00491017	0.98226	-0.0426314	0.84685	-0.0225152	0.918781	0.0900648	0.682774	-0.156643	0.475373	-0.373677	0.0790166	-0.289391	0.180459	0.33058	0.123394	2.98038	0.565477	2.4149	-1.84942
CICEN023116.1	C3H	grey	0.00452501	0.983652	-0.090794	0.680337	0.132459	0.546847	0.221383	0.310022	0.26612	0.219681	0.100436	0.648413	0.240015	0.269983	0.1713	0.4345	2.25245	0.420608	1.83184	-1.41123
CICEN004522.2	TCP	grey	0.00374481	0.98647	0.120918	0.582602	-0.105303	0.632517	0.128397	0.559318	-0.441283	0.0350419	-0.238425	0.273264	-0.367467	0.0845313	0.151242	0.490911	6.01127	1.29251	4.71876	-3.42625
CICEN026907.2	WRKY	grey	0.00352019	0.987282	0.135984	0.536131	-0.128429	0.559219	-0.0844321	0.7017	-0.120236	0.584746	0.0377704	0.864145	-0.0505984	0.818655	0.60802	0.00208489	2.30976	0.600416	1.70934	-1.10893
CICEN032573.1	MYB_related	grey	-0.00149807	0.994587	-0.100039	0.649714	0.00248839	0.991009	0.237292	0.275618	0.122255	0.57841	0.0371147	0.866483	0.280285	0.195187	0.18283	0.403721	1.44593	0.178495	1.26744	-1.08894
CICEN007617.1	LBD	grey	0.00138842	0.994984	0.0892052	0.685651	0.217923	0.317838	0.0170472	0.938463	-0.441168	0.0350953	0.173912	0.427419	0.0913912	0.678344	0.0636478	0.772953	5.18154	0.532039	4.6495	-4.11747
CICEN002582.1	ERF	grey	0.000335791	0.998787	0.138975	0.527118	-0.158837	0.469133	-0.019264	0.930479	0.276667	0.201258	0.0202014	0.927104	-0.147726	0.501161	0.151194	0.49105	3.5135	0.606964	2.90654	-2.29958
CICEN007985.1	GATA	turquoise	0.841582	4.84765e-07	0.95154	3.16782e-12	-0.880558	2.99052e-08	-0.834127	7.58845e-07	0.611453	0.00193506	0.539061	0.00794871	-0.552224	0.00629076	-0.0609318	0.782411	203.544	82.1318	121.412	-39.2801
CICEN005406.1	bHLH	turquoise	0.832776	8.21115e-07	0.89221	1.07331e-08	-0.882861	2.46331e-08	-0.773919	1.47451e-05	0.58599	0.0033006	0.570428	0.00448057	-0.41878	0.046713	0.141718	0.518914	170.061	65.2588	104.803	-39.5439
CICEN035991.1	MIKC_MADS	turquoise	0.825762	1.22329e-06	0.942306	1.89801e-11	-0.813492	2.3596e-06	-0.864855	1.01799e-07	0.513251	0.0122554	0.50847	0.013232	-0.599318	0.00250952	-0.169846	0.438468	185.291	76.4488	108.842	-32.3937
CICEN010173.1	AP2	turquoise	0.81698	1.96733e-06	0.936553	5.01901e-11	-0.783121	9.96018e-06	-0.906346	2.61511e-09	0.583088	0.00349823	0.634918	0.00113516	-0.476213	0.0216126	-0.192747	0.378243	190.717	78.2178	112.5	-34.2819
CICEN015608.1	MIKC_MADS	turquoise	0.812699	2.45788e-06	0.935	6.42598e-11	-0.785567	8.94579e-06	-0.874886	4.74301e-08	0.464658	0.0254925	0.573951	0.00418647	-0.521351	0.0107361	-0.0955678	0.664461	172.787	72.6171	100.17	-27.5528
CICEN005426.1	RFS	turquoise	0.809902	2.83419e-06	0.931985	1.02051e-10	-0.844397	4.0686e-07	-0.797199	5.26394e-06	0.654506	0.000702905	0.584221	0.00341993	-0.449376	0.0314601	-0.0147863	0.946612	179.688	76.855	102.833	-25.9775
CICEN021421.1	bHLH	turquoise	0.808876	2.9845e-06	0.924469	2.96604e-10	-0.908821	1.99619e-09	-0.827854	1.08819e-06	0.580803	0.00366071	0.565981	0.00487645	-0.506069	0.0137459	0.0640075	0.771703	201.001	72.7285	128.272	-55.5439
CICEN002402.1	PGLR5	turquoise	0.805828	3.47355e-06	0.973324	6.60939e-15	-0.899078	5.5465e-09	-0.877648	3.79944e-08	0.481366	0.0200432	0.492904	0.0168617	-0.618489	0.00165631	0.0555869	0.801108	228.323	88.7149	139.608	-50.8929
CICEN005324.1	bZIP	turquoise	0.804573	3.69478e-06	0.951844	2.96938e-12	-0.90639	2.60272e-09	-0.709714	0.000148896	0.476165	0.0216275	0.364418	0.0873426	-0.654313	0.000706345	0.191149	0.382286	177.996	73.9648	104.031	-30.066
CICEN009837.1	MYB_related	turquoise	0.802554	4.07671e-06	0.924542	2.93727e-10	-0.910478	1.65901e-09	-0.745234	4.50037e-05	0.60787	0.0020917	0.535239	0.00849283	-0.466189	0.0249485	0.189571	0.386301	184.995	74.6279	110.368	-35.7397
CICEN024614.1	GUN15	turquoise	0.800583	4.48282e-06	0.893067	9.90843e-09	-0.829003	1.01974e-06	-0.823978	1.35006e-06	0.784888	9.21787e-06	0.645389	0.000882185	-0.390895	0.0651409	-0.0767638	0.727742	181.239	69.8741	111.365	-41.491
CICEN016071.1	GATA	turquoise	0.799084	4.81523e-06	0.916706	8.00132e-10	-0.833589	7.83138e-07	-0.84342	4.32531e-07	0.74053	5.33026e-05	0.584488	0.00340168	-0.482921	0.0195882	-0.0978989	0.656758	186.585	73.0186	113.566	-40.5475
CICEN002402.2	PGLR5	turquoise	0.797022	5.30788e-06	0.887409	1.65938e-08	-0.818491	1.8162e-06	-0.830442	9.39497e-07	0.577476	0.00390857	0.688047	0.000284736	-0.319842	0.136811	-0.00489063	0.982331	170.085	65.5117	104.573	-39.0614
CICEN021571.2	LBD	turquoise	0.796873	5.34523e-06	0.86369	1.10804e-07	-0.761715	2.415e-05	-0.737205	5.99468e-05	0.487025	0.018427	0.405278	0.055047	-0.552466	0.00626325	-0.0899305	0.683223	108.827	48.7597	60.0676	-11.3079
CICEN021524.1	MYB_related	turquoise	0.795471	5.70756e-06	0.810378	2.76674e-06	-0.774962	1.41165e-05	-0.609066	0.00203826	0.334555	0.118678	0.2419	0.266123	-0.614886	0.00179442	-0.0295096	0.893672	85.548	36.1818	49.3662	-13.1845
CICEN005892.1	ERF	turquoise	0.794473	5.97831e-06	0.846721	3.51169e-07	-0.702577	0.00018549	-0.881064	2.86673e-08	0.549569	0.00659964	0.67319	0.000430836	-0.313274	0.145514	-0.0389582	0.859914	134.613	49.4136	85.1994	-35.7858
CICEN034981.1	DBB	turquoise	0.791794	6.76251e-06	0.637177	0.00107589	-0.596774	0.00264666	-0.448425	0.0318654	0.245409	0.259036	0.259221	0.23232	-0.38657	0.0684366	-0.00933501	0.966281	21.9661	10.1874	11.7787	-1.59136
CICEN039007.1	C3H	turquoise	0.786473	8.59382e-06	0.914879	9.96639e-10	-0.856232	1.87297e-07	-0.8282	1.06718e-06	0.577112	0.00393657	0.629837	0.00127875	-0.416529	0.0480293	-0.0163158	0.941099	183.994	72.8747	111.12	-38.2451
CICEN030720.1	YMY9	turquoise	0.78471	9.29025e-06	0.889045	1.43358e-08	-0.948625	5.77485e-12	-0.734464	6.59604e-05	0.432434	0.0393195	0.279823	0.195954	-0.684421	0.000315703	0.158233	0.470848	177.405	59.716	117.689	-57.9733
CICEN033041.1	E1312	turquoise	0.778781	1.2012e-05	0.941236	2.29097e-11	-0.888005	1.5737e-08	-0.819508	1.7203e-06	0.614306	0.00181756	0.595532	0.00271591	-0.466692	0.0247719	0.140333	0.523049	206.594	82.2978	124.296	-41.9981
CICEN025022.1	bHLH	turquoise	0.778332	1.22444e-05	0.922189	4.01213e-10	-0.933387	8.252e-11	-0.708833	0.000153044	0.33841	0.11423	0.34752	0.104203	-0.660289	0.000606225	0.189038	0.387662	177.119	65.7685	111.35	-45.5818
CICEN019145.1	Dof	turquoise	0.777632	1.26138e-05	0.91554	9.21052e-10	-0.82614	1.19781e-06	-0.717425	0.000116581	0.527617	0.00967025	0.481816	0.0199106	-0.527627	0.00966862	0.0118401	0.957239	142.762	62.942	79.8205	-16.8785
CICEN020677.1	C2H2	turquoise	0.776919	1.30009e-05	0.795633	5.66452e-06	-0.857941	1.66503e-07	-0.685014	0.000310446	0.70359	0.000179861	0.349984	0.101606	-0.528499	0.00952751	0.0352029	0.873306	115.511	41.0368	74.4738	-33.437
CICEN025406.2	Dof	turquoise	0.776404	1.32866e-05	0.940988	2.39218e-11	-0.895533	7.84329e-09	-0.795587	5.67667e-06	0.537321	0.00819272	0.382631	0.0715473	-0.681348	0.000344188	0.0826975	0.707564	189.972	73.6288	116.343	-42.7139
CICEN029155.1	E1314	turquoise	0.774945	1.41264e-05	0.931497	1.09765e-10	-0.852244	2.45071e-07	-0.776594	1.31804e-05	0.636545	0.0010922	0.540542	0.00774576	-0.522437	0.0105446	-0.0302329	0.89108	175.77	73.5297	102.24	-28.7107
CICEN000609.1	bHLH	turquoise	0.773882	1.4768e-05	0.961939	2.62586e-13	-0.877659	3.79602e-08	-0.854923	2.04746e-07	0.515144	0.0118854	0.444494	0.0335841	-0.665788	0.000525129	0.00331862	0.98801	208.459	82.6088	125.85	-43.2411
CICEN031848.1	ERF	turquoise	0.773751	1.48486e-05	0.8174	1.92427e-06	-0.787368	8.25806e-06	-0.740493	5.33712e-05	0.755764	3.04031e-05	0.474544	0.0221415	-0.425948	0.0427072	-0.141246	0.520321	112.622	43.4999	69.1219	-25.622
CICEN034520.1	Dof	turquoise	0.771798	1.60996e-05	0.88616	1.85266e-08	-0.797504	5.18894e-06	-0.813596	2.34697e-06	0.601562	0.00239361	0.642267	0.000951959	-0.361488	0.0901089	0.0324702	0.883072	155.99	63.4589	92.5307	-29.0718
CICEN026732.1	PGMC	turquoise	0.771574	1.62486e-05	0.838145	5.97696e-07	-0.862224	1.23138e-07	-0.570864	0.00444326	0.589229	0.00309128	0.313843	0.144745	-0.537987	0.00809867	0.100507	0.64818	110.333	44.8076	65.5251	-20.7175
CICEN025406.1	Dof	turquoise	0.771335	1.64093e-05	0.857481	1.71881e-07	-0.727951	8.24049e-05	-0.724778	9.16399e-05	0.591968	0.00292312	0.570675	0.00445947	-0.376159	0.0768901	-0.138955	0.527176	101.777	48.6083	53.1687	-4.56045
CICEN012726.1	PNSB2	turquoise	0.769091	1.79859e-05	0.944191	1.35047e-11	-0.932039	1.01226e-10	-0.818946	1.77271e-06	0.451394	0.0306141	0.433582	0.0387422	-0.632767	0.00119415	0.111006	0.614092	209.28	77.1623	132.118	-54.9558
CICEN021571.1	LBD	turquoise	0.768345	1.85391e-05	0.925659	2.52414e-10	-0.879239	3.33572e-08	-0.757328	2.86354e-05	0.315115	0.143036	0.271155	0.210752	-0.751017	3.63684e-05	0.0772155	0.7262	173.706	66.6383	107.068	-40.4294
CICEN033505.1	RPE	turquoise	0.768214	1.86382e-05	0.907454	2.3195e-09	-0.955949	1.1864e-12	-0.709032	0.000152097	0.388546	0.0669156	0.260692	0.229586	-0.706572	0.00016415	0.171165	0.434868	182.565	64.8908	117.674	-52.7836
CICEN010243.1	ERF	turquoise	0.76781	1.89451e-05	0.925426	2.60553e-10	-0.883293	2.37424e-08	-0.717509	0.000116266	0.374462	0.0783393	0.315288	0.142805	-0.688034	0.000284845	0.241833	0.26626	163.596	65.6486	97.9477	-32.2991
CICEN030328.1	bHLH	turquoise	0.766556	1.99268e-05	0.940811	2.46666e-11	-0.893505	9.50996e-09	-0.768285	1.85846e-05	0.451836	0.030431	0.402971	0.0565789	-0.650333	0.000780627	0.0146847	0.946979	180.154	73.0259	107.128	-34.1022
CICEN009925.1	F16P2	turquoise	0.76646	2.00041e-05	0.836087	6.75968e-07	-0.932259	9.79371e-11	-0.700704	0.000196295	0.552635	0.00624406	0.288777	0.181427	-0.599688	0.0024901	0.138773	0.527723	147.749	50.0478	97.701	-47.6533
CICEN033177.1	bHLH	turquoise	0.763072	2.28928e-05	0.879508	3.26273e-08	-0.818306	1.83408e-06	-0.709883	0.000148113	0.521951	0.0106301	0.376719	0.0764161	-0.616078	0.00174769	-0.183974	0.400732	127.04	54.2849	72.7552	-18.4703
CICEN027951.1	BGL03	turquoise	0.762968	2.29872e-05	0.932257	9.79684e-11	-0.85806	1.65131e-07	-0.796903	5.33781e-06	0.561557	0.00529881	0.51035	0.0128405	-0.528436	0.00953751	0.114118	0.604131	173.92	71.5815	102.338	-30.7567
CICEN032375.1	MYB_related	turquoise	0.762248	2.3649e-05	0.800968	4.4007e-06	-0.71182	0.00013938	-0.640042	0.00100455	0.409292	0.0524581	0.360599	0.0909615	-0.518269	0.0112947	-0.229685	0.291755	72.8248	34.3848	38.44	-4.05524
CICEN011043.1	1-SST	turquoise	0.762132	2.37574e-05	0.969787	2.406e-14	-0.804152	3.77156e-06	-0.873424	5.32257e-08	0.482037	0.0198456	0.59569	0.00270704	-0.550796	0.00645533	-0.0218554	0.921153	197.643	83.9809	113.662	-29.6812
CICEN025902.1	MIKC_MADS	turquoise	0.759453	2.6379e-05	0.861921	1.25835e-07	-0.635333	0.00112407	-0.72068	0.00010489	0.324243	0.131191	0.491206	0.0173022	-0.488146	0.0181198	-0.0710365	0.747386	86.927	45.1486	41.7784	3.37023
CICEN002768.2	bHLH	turquoise	0.758991	2.68554e-05	0.871423	6.21796e-08	-0.846646	3.52865e-07	-0.73737	5.96025e-05	0.67114	0.000455351	0.467656	0.024436	-0.524355	0.0102136	-0.0476665	0.829008	141.597	56.3505	85.2468	-28.8964
CICEN013177.1	ERF	turquoise	0.757393	2.8564e-05	0.959336	5.19888e-13	-0.828192	1.06763e-06	-0.895005	8.24938e-09	0.529652	0.00934346	0.600113	0.00246791	-0.52217	0.0105915	0.00484079	0.982511	208.843	84.9588	123.884	-38.9251
CICEN014472.1	BGL03	turquoise	0.75678	2.92445e-05	0.940799	2.47159e-11	-0.867753	8.21588e-08	-0.848835	3.06509e-07	0.576618	0.00397472	0.615227	0.00178095	-0.477653	0.0211643	0.097781	0.657146	202.283	77.5185	124.765	-47.2461
CICEN015142.2	GAE4	turquoise	0.755795	3.03669e-05	0.817114	1.9535e-06	-0.730538	7.54887e-05	-0.748333	4.01756e-05	0.770171	1.72111e-05	0.631657	0.00122563	-0.318864	0.138083	-0.0280185	0.899017	111.356	43.0418	68.3145	-25.2727
CICEN012382.1	GLGX	turquoise	0.749209	3.88965e-05	0.815373	2.14024e-06	-0.812992	2.4212e-06	-0.739726	5.48458e-05	0.586222	0.00328523	0.603837	0.00228073	-0.295668	0.170764	0.0723418	0.742895	121.27	44.0721	77.1976	-33.1254
CICEN020509.1	GATA	turquoise	0.74899	3.92129e-05	0.933151	8.55578e-11	-0.836813	6.47358e-07	-0.878181	3.6382e-08	0.576074	0.0040172	0.483831	0.0193257	-0.618512	0.00165546	-0.124297	0.57203	191.377	73.6549	117.723	-44.0677
CICEN035048.1	CO-like	turquoise	0.744847	4.56403e-05	0.894946	8.29631e-09	-0.882703	2.49663e-08	-0.738908	5.64578e-05	0.549797	0.00657265	0.471957	0.0229821	-0.498353	0.015509	0.164837	0.452285	163.117	64.5141	98.6031	-34.089
CICEN002349.1	PHSL	turquoise	0.744695	4.58925e-05	0.921826	4.2061e-10	-0.947793	6.81006e-12	-0.756262	2.98306e-05	0.448024	0.0320373	0.292357	0.175831	-0.722121	0.000100052	0.114518	0.602856	194.631	68.8125	125.819	-57.0064
CICEN010710.1	GRF	turquoise	0.743821	4.73675e-05	0.925465	2.59164e-10	-0.790647	7.12505e-06	-0.803836	3.83032e-06	0.589494	0.00307464	0.568333	0.00466355	-0.518211	0.0113055	-0.0258257	0.906886	156.46	67.5911	88.8685	-21.2774
CICEN006461.1	CO-like	turquoise	0.743372	4.81418e-05	0.916253	8.45314e-10	-0.889429	1.38475e-08	-0.708425	0.000154995	0.489263	0.0178179	0.469472	0.0238134	-0.51273	0.0123588	0.213148	0.328818	163	68.1148	94.8855	-26.7707
CICEN036362.1	ERF	turquoise	0.74155	5.13962e-05	0.952107	2.80697e-12	-0.823437	1.39077e-06	-0.913925	1.11568e-09	0.613203	0.00186226	0.622452	0.0015149	-0.527712	0.00965468	-0.0436642	0.843184	215.4	81.5656	133.834	-52.2685
CICEN014217.1	NF-YA	turquoise	0.741299	5.18598e-05	0.787689	8.14056e-06	-0.725219	9.03047e-05	-0.58127	0.00362696	0.239453	0.27114	0.112217	0.610208	-0.687068	0.000292825	0.0640532	0.771544	75.4314	31.7665	43.6649	-11.8984
CICEN001037.1	MYB_related	turquoise	0.739335	5.56121e-05	0.925517	2.57343e-10	-0.926105	2.37407e-10	-0.737908	5.84857e-05	0.288335	0.182127	0.239521	0.271	-0.785396	9.0136e-06	0.182307	0.40509	190.138	66.499	123.639	-57.14
CICEN012768.1	MYB	turquoise	0.736509	6.14265e-05	0.767985	1.88116e-05	-0.675311	0.00040667	-0.626711	0.00137456	0.423539	0.0440223	0.351245	0.100296	-0.528023	0.0096042	-0.324323	0.131091	68.5043	31.032	37.4723	-6.44035
CICEN019499.1	PGMC	turquoise	0.736024	6.24776e-05	0.898443	5.90731e-09	-0.867437	8.41253e-08	-0.85797	1.6617e-07	0.692098	0.000253287	0.648725	0.00081251	-0.401039	0.0578872	0.0361879	0.86979	201.783	73.3691	128.414	-55.0448
CICEN007404.1	TCP	turquoise	0.732743	6.99988e-05	0.88666	1.77295e-08	-0.74793	4.07775e-05	-0.908043	2.17485e-09	0.679532	0.000362045	0.75474	3.16124e-05	-0.32715	0.127572	-0.090544	0.681172	183.542	67.4066	116.135	-48.7284
CICEN034733.1	GATA	turquoise	0.732647	7.02313e-05	0.850058	2.83049e-07	-0.807803	3.14927e-06	-0.818237	1.84082e-06	0.681254	0.000345093	0.537311	0.00819425	-0.477882	0.0210937	0.000302551	0.998907	140.818	51.884	88.9337	-37.0497
CICEN034435.1	MYB_related	turquoise	0.732444	7.07226e-05	0.875583	4.48705e-08	-0.880061	3.11668e-08	-0.750898	3.653e-05	0.540621	0.00773506	0.481063	0.0201327	-0.554176	0.00607146	0.0923714	0.675076	149.798	52.335	97.4629	-45.1279
CICEN029095.1	GRF	turquoise	0.730809	7.47936e-05	0.906622	2.53848e-09	-0.825158	1.26497e-06	-0.811619	2.5976e-06	0.569485	0.00456222	0.543684	0.00732948	-0.50129	0.0148173	0.0571171	0.795744	162.685	64.6294	98.056	-33.4266
CICEN014918.1	C3H	turquoise	0.730173	7.64331e-05	0.889518	1.37365e-08	-0.711917	0.000138954	-0.910149	1.72149e-09	0.577328	0.00391991	0.735443	6.37546e-05	-0.343626	0.108407	-0.0817205	0.710874	167.386	64.4519	102.934	-38.4822
CICEN003019.1	LBD	turquoise	0.729908	7.71235e-05	0.865563	9.66448e-08	-0.687574	0.000288623	-0.820944	1.59266e-06	0.574923	0.00410824	0.537338	0.00819039	-0.519261	0.0111124	-0.168049	0.443398	117.056	49.6622	67.3935	-17.7313
CICEN020076.1	BGL11	turquoise	0.728262	8.15441e-05	0.889302	1.4008e-08	-0.91879	6.19038e-10	-0.732053	7.16779e-05	0.429916	0.0406087	0.32491	0.130355	-0.625731	0.00140582	0.154617	0.481172	159.629	59.0909	100.538	-41.4475
CICEN006376.1	MDH	turquoise	0.728231	8.16312e-05	0.865676	9.58479e-08	-0.727116	8.47525e-05	-0.675263	0.00040721	0.343388	0.108667	0.261539	0.228021	-0.691152	0.000260349	0.0140965	0.9491	103.544	47.3207	56.2231	-8.90237
CICEN025417.1	C2H2	turquoise	0.727757	8.2944e-05	0.9028	3.80186e-09	-0.738224	5.78388e-05	-0.880484	3.00907e-08	0.603687	0.002288	0.62368	0.00147325	-0.476763	0.0214404	-0.0664674	0.763168	157.939	61.4274	96.5112	-35.0838
CICEN004469.1	HD-ZIP	turquoise	0.727573	8.34599e-05	0.90786	2.21884e-09	-0.884037	2.22773e-08	-0.697315	0.000217244	0.354383	0.0970884	0.334542	0.118693	-0.699758	0.000201956	0.23988	0.27026	154.377	56.4466	97.93	-41.4834
CICEN032541.1	NAC	turquoise	0.727267	8.43226e-05	0.797059	5.29867e-06	-0.793769	6.17625e-06	-0.567589	0.00473005	0.322779	0.133042	0.036449	0.868858	-0.787661	8.15103e-06	0.00739263	0.973294	99.537	34.8005	64.7366	-29.9361
CICEN005480.1	SBP	turquoise	0.726038	8.78704e-05	0.927766	1.88406e-10	-0.866144	9.26005e-08	-0.693541	0.00024283	0.353783	0.0976965	0.286173	0.185573	-0.752949	3.38275e-05	0.172999	0.429886	162.001	63.7689	98.2319	-34.4631
CICEN020617.1	XTH7	turquoise	0.726027	8.79013e-05	0.892358	1.05864e-08	-0.857458	1.72163e-07	-0.689937	0.000269665	0.384122	0.0703575	0.465984	0.0250208	-0.553755	0.00611824	0.125123	0.569459	135.8	53.9647	81.8349	-27.8703
CICEN021020.1	Dof	turquoise	0.724821	9.15081e-05	0.912105	1.37841e-09	-0.932856	8.94841e-11	-0.716894	0.000118589	0.505047	0.0139695	0.419218	0.0464599	-0.558499	0.00560825	0.285167	0.187192	179.859	69.0556	110.803	-41.7479
CICEN026550.1	MYB	turquoise	0.723866	9.44547e-05	0.877077	3.97943e-08	-0.836156	6.73198e-07	-0.802745	4.03901e-06	0.67	0.00046951	0.602915	0.00232588	-0.382784	0.0714246	0.140241	0.523322	166.979	63.4531	103.526	-40.0729
CICEN032297.1	ARF	turquoise	0.721465	0.000102231	0.725411	8.97262e-05	-0.632122	0.00121236	-0.584979	0.00336838	0.383681	0.070708	0.386645	0.0683785	-0.435082	0.0379984	-0.148315	0.499435	42.9778	19.3681	23.6097	-4.24158
CICEN022604.1	bHLH	turquoise	0.720546	0.000105353	0.801179	4.35635e-06	-0.697206	0.00021795	-0.846109	3.65142e-07	0.69715	0.000218311	0.685515	0.000306069	-0.306209	0.155307	-0.262535	0.226192	119.423	41.8644	77.5588	-35.6944
CICEN028919.1	MYB_related	turquoise	0.720102	0.000106888	0.945688	1.02179e-11	-0.830899	9.15148e-07	-0.884392	2.16054e-08	0.313838	0.144752	0.460643	0.0269644	-0.651717	0.000754077	0.0735569	0.738722	193.69	73.3039	120.386	-47.0823
CICEN029195.1	PSK	turquoise	0.71953	0.000108898	0.799	4.83439e-06	-0.860069	1.43503e-07	-0.762502	2.34142e-05	0.656417	0.000669588	0.411143	0.0512963	-0.480885	0.0201857	0.138616	0.528197	129.169	42.5074	86.6613	-44.1539
CICEN023092.1	WOX	turquoise	0.717769	0.000115294	0.900361	4.87789e-09	-0.798601	4.92693e-06	-0.74761	4.12604e-05	0.319488	0.13727	0.335254	0.117861	-0.714053	0.000129871	-0.0301153	0.891502	135.332	56.5148	78.8167	-22.3019
CICEN009089.1	C3H	turquoise	0.71564	0.000123458	0.861972	1.25376e-07	-0.789122	7.63391e-06	-0.708874	0.000152849	0.653054	0.000729164	0.58692	0.00323935	-0.355756	0.0957099	0.108176	0.62321	130.419	57.3886	73.0305	-15.6419
CICEN025065.1	bHLH	turquoise	0.714809	0.000126781	0.846402	3.58395e-07	-0.693606	0.000242373	-0.793843	6.15527e-06	0.636911	0.00108272	0.628408	0.00132179	-0.4088	0.0527699	-0.0652654	0.767335	115.032	46.2615	68.7709	-22.5094
CICEN011528.1	ARF	turquoise	0.713832	0.000130783	0.654979	0.000694525	-0.599946	0.00247662	-0.461886	0.0265017	0.233846	0.282857	0.283681	0.189602	-0.394086	0.062788	-0.0459909	0.834937	35.1955	16.8713	18.3242	-1.45292
CICEN011758.2	SBP	turquoise	0.712869	0.000134839	0.882274	2.58906e-08	-0.796725	5.38246e-06	-0.722434	9.90268e-05	0.305346	0.156533	0.301871	0.161543	-0.690401	0.000266074	0.0773204	0.725842	120.374	51.1467	69.2277	-18.081
CICEN035886.2	AMYA	turquoise	0.711668	0.000140049	0.922719	3.74298e-10	-0.850788	2.69814e-07	-0.900028	5.04383e-09	0.460784	0.0269116	0.638353	0.0010461	-0.462316	0.0263429	0.0845409	0.701333	203.024	72.4975	130.526	-58.0287
CICEN030516.1	E133	turquoise	0.710385	0.000145805	0.805569	3.5183e-06	-0.757253	2.87179e-05	-0.698842	0.000207576	0.565583	0.00491319	0.663002	0.000564955	-0.212408	0.330539	0.17977	0.411767	107.036	40.6023	66.4339	-25.8316
CICEN008316.1	AGAL	turquoise	0.706386	0.000165089	0.819821	1.69175e-06	-0.677134	0.000386851	-0.609707	0.0020101	0.640421	0.000995407	0.443533	0.0340155	-0.460104	0.0271673	-0.0144724	0.947744	75.1004	35.8819	39.2186	-3.3367
CICEN006673.1	NAC	turquoise	0.706197	0.000166058	0.890355	1.27315e-08	-0.681495	0.000342781	-0.864518	1.04331e-07	0.470795	0.0233677	0.658408	0.000636331	-0.385011	0.0696552	0.00139974	0.994943	140.381	59.0184	81.3627	-22.3443
CICEN021893.1	bHLH	turquoise	0.703701	0.000179252	0.80934	2.91573e-06	-0.711393	0.000141266	-0.686546	0.000297218	0.501965	0.014662	0.557315	0.00573206	-0.333647	0.119743	0.0576554	0.793859	78.4952	33.4489	45.0463	-11.5974
CICEN008993.1	MYB	turquoise	0.702918	0.000183574	0.858959	1.55112e-07	-0.759259	2.65782e-05	-0.822532	1.46123e-06	0.538834	0.00798029	0.606095	0.00217317	-0.397512	0.0603346	0.19293	0.377781	132.736	49.0071	83.7291	-34.722
CICEN028848.1	HD-ZIP	turquoise	0.701879	0.000189454	0.661926	0.000581029	-0.719618	0.000108587	-0.430614	0.0402479	0.587533	0.00319944	0.376966	0.0762076	-0.257154	0.236198	0.294075	0.173189	46.8887	17.5971	29.2916	-11.6945
CICEN016895.1	BGAL	turquoise	0.700881	0.00019525	0.823852	1.35944e-06	-0.868124	7.99118e-08	-0.678829	0.000369174	0.501695	0.0147238	0.54883	0.00668781	-0.378539	0.0748913	0.240943	0.268079	127.194	43.431	83.7626	-40.3315
CICEN021349.1	LSD	turquoise	0.70061	0.000196852	0.796765	5.37234e-06	-0.908877	1.98394e-09	-0.549436	0.00661543	0.317064	0.140445	0.119198	0.588018	-0.705408	0.000170131	0.367302	0.084682	118.737	36.0965	82.6408	-46.5443
CICEN025927.1	WRKY	turquoise	0.698599	0.000209088	0.786664	8.52138e-06	-0.635012	0.00113263	-0.872979	5.51099e-08	0.592676	0.0028809	0.74362	4.77131e-05	-0.260689	0.229592	-0.176406	0.420718	116.216	36.9648	79.2516	-42.2868
CICEN023996.2	G3PP1	turquoise	0.69836	0.000210587	0.684292	0.000316861	-0.482739	0.0196408	-0.534875	0.00854619	0.283393	0.190071	0.462004	0.0264581	-0.275816	0.202705	-0.149119	0.497086	27.1701	15.2171	11.9531	3.26401
CICEN012768.2	MYB_related	turquoise	0.698213	0.000211513	0.766637	1.98619e-05	-0.667005	0.000508498	-0.658987	0.000626926	0.427334	0.0419648	0.449592	0.0313689	-0.467783	0.0243921	-0.253442	0.243268	66.4025	28.4058	37.9968	-9.59098
CICEN013450.1	G2-like	turquoise	0.698141	0.00021197	0.892077	1.08662e-08	-0.718082	0.000114133	-0.768279	1.85892e-05	0.320677	0.135733	0.49386	0.0166176	-0.541181	0.00765956	-0.073905	0.737528	116.25	52.8782	63.3719	-10.4937
CICEN021044.1	ERF	turquoise	0.698103	0.000212206	0.821151	1.57492e-06	-0.779978	1.14121e-05	-0.788209	7.95353e-06	0.670128	0.000467896	0.690635	0.000264274	-0.278322	0.198466	0.0262856	0.905235	137.066	48.2446	88.8209	-40.5763
CICEN024476.2	TALE	turquoise	0.697871	0.000213679	0.870009	6.92936e-08	-0.690998	0.000261513	-0.868567	7.72926e-08	0.434978	0.0380498	0.745143	4.51529e-05	-0.31379	0.144817	-0.0852764	0.698852	143.466	55.8656	87.6001	-31.7345
CICEN028246.1	GATA	turquoise	0.697548	0.000215743	0.925487	2.58416e-10	-0.88701	1.71913e-08	-0.763021	2.29397e-05	0.578032	0.0038662	0.406677	0.0541335	-0.649379	0.000799402	0.0944195	0.668267	173.951	66.8288	107.123	-40.2939
CICEN030411.1	AP2	turquoise	0.697254	0.000217639	0.824036	1.34581e-06	-0.638425	0.00104428	-0.923773	3.25574e-10	0.578549	0.00382712	0.786731	8.49581e-06	-0.25025	0.249456	-0.257462	0.235617	145.539	49.1405	96.3981	-47.2575
CICEN019970.1	bZIP	turquoise	0.69725	0.000217666	0.883028	2.42852e-08	-0.698388	0.000210413	-0.910411	1.67147e-09	0.373508	0.0791626	0.605879	0.00218329	-0.488725	0.0179627	-0.130177	0.553838	151.237	57.3708	93.866	-36.4952
CICEN026269.1	MPI2	turquoise	0.696725	0.000221086	0.855147	2.01671e-07	-0.68074	0.000350081	-0.626066	0.00139507	0.249052	0.251805	0.374558	0.078257	-0.586193	0.00328715	0.0681468	0.757356	84.2724	42.0816	42.1908	-0.109172
CICEN008652.2	GRAS	turquoise	0.695671	0.00022809	0.871614	6.12711e-08	-0.748257	4.02895e-05	-0.885677	1.93261e-08	0.390148	0.065701	0.649229	0.000802399	-0.379743	0.0738954	0.105115	0.633129	149.541	53.8274	95.7135	-41.8861
CICEN019381.2	bHLH	turquoise	0.695479	0.000229385	0.769803	1.74724e-05	-0.615575	0.00176729	-0.832877	8.16333e-07	0.490752	0.0174217	0.643285	0.000928719	-0.324651	0.13068	-0.256867	0.23674	88.4819	31.2314	57.2505	-26.0191
CICEN008166.1	bZIP	turquoise	0.695231	0.000231066	0.73121	7.37758e-05	-0.564922	0.00497488	-0.655699	0.000681931	0.569839	0.00453139	0.581393	0.00361814	-0.223841	0.304542	-0.125662	0.567784	46.3492	22.4407	23.9085	-1.46778
CICEN036484.1	bHLH	turquoise	0.694693	0.00023476	0.572632	0.00429465	-0.562462	0.00521003	-0.466236	0.024932	0.70464	0.000174184	0.288143	0.18243	-0.344435	0.107524	-0.241118	0.26772	26.2176	9.30282	16.9148	-7.61196
CICEN013074.1	bZIP	turquoise	0.693154	0.000245597	0.763913	2.21437e-05	-0.709508	0.000149857	-0.545477	0.00710035	0.33856	0.114059	0.3949	0.0621986	-0.400817	0.0580387	0.283212	0.190367	53.7834	24.1123	29.6711	-5.55878
CICEN015961.1	MDHP	turquoise	0.693142	0.000245684	0.878946	3.4173e-08	-0.842255	4.65027e-07	-0.753997	3.25149e-05	0.681411	0.000343582	0.578488	0.00383176	-0.392841	0.0636983	0.167278	0.445524	160.469	64.4212	96.0479	-31.6267
CICEN002713.1	bZIP	turquoise	0.693087	0.000246077	0.661201	0.000592074	-0.672657	0.000437096	-0.39457	0.0624372	0.473773	0.0223895	0.112853	0.608173	-0.586479	0.00326829	-0.170675	0.436202	41.5489	14.823	26.7259	-11.9028
CICEN027711.1	G2-like	turquoise	0.691611	0.000256896	0.819637	1.70848e-06	-0.581809	0.0035884	-0.838007	6.02677e-07	0.410858	0.0514737	0.625067	0.00142735	-0.399199	0.0591541	-0.158406	0.470356	99.0459	38.9903	60.0556	-21.0653
CICEN031596.1	C3H	turquoise	0.69147	0.000257955	0.918872	6.12751e-10	-0.845263	3.85255e-07	-0.812469	2.48716e-06	0.413299	0.0499681	0.408807	0.0527657	-0.641406	0.000972022	0.0819984	0.709932	160.394	61.7878	98.6061	-36.8182
CICEN024906.1	MDHM1	turquoise	0.691149	0.00026037	0.901662	4.27419e-09	-0.764831	2.135e-05	-0.652786	0.00073409	0.323709	0.131865	0.311083	0.148503	-0.688957	0.000277393	0.148152	0.499914	116.676	53.8412	62.8348	-8.99365
CICEN019759.1	HK	turquoise	0.691037	0.000261219	0.821625	1.53503e-06	-0.679575	0.00036162	-0.675763	0.000401674	0.439494	0.0358756	0.54727	0.00687723	-0.384951	0.0697026	-0.0529285	0.810448	78.9672	36.7566	42.2107	-5.4541
CICEN029569.1	WRKY	turquoise	0.690921	0.0002621	0.823808	1.36273e-06	-0.86261	1.19772e-07	-0.615627	0.00176525	0.260228	0.230446	0.196931	0.367778	-0.658681	0.000631878	0.295182	0.171501	107.907	39.2205	68.6861	-29.4656
CICEN016868.1	MIKC_MADS	turquoise	0.688962	0.000277356	0.863032	1.16192e-07	-0.673084	0.000432076	-0.85285	2.35377e-07	0.361785	0.0898256	0.62095	0.00156723	-0.448362	0.0318923	0.0414107	0.851187	120.539	46.556	73.9833	-27.4273
CICEN006724.1	GATA	turquoise	0.688917	0.000277716	0.857927	1.66663e-07	-0.783245	9.90663e-06	-0.874354	4.94702e-08	0.70017	0.000199473	0.655521	0.000685036	-0.398674	0.0595196	-0.0786467	0.72132	160.423	56.86	103.563	-46.7029
CICEN012192.1	C2H2	turquoise	0.688508	0.000280994	0.899074	5.54916e-09	-0.756992	2.90078e-05	-0.733269	6.87421e-05	0.348671	0.102984	0.31179	0.147534	-0.724818	9.15168e-05	0.0216363	0.921941	125.71	52.6916	73.0186	-20.327
CICEN014017.1	TCP	turquoise	0.687191	0.000291798	0.788352	7.90266e-06	-0.79159	6.82593e-06	-0.594167	0.00279378	0.365597	0.0862477	0.239445	0.271157	-0.619199	0.00163018	0.172445	0.431387	73.6844	27.3405	46.3439	-19.0034
CICEN007887.2	HD-ZIP	turquoise	0.686708	0.000295855	0.87557	4.49168e-08	-0.808659	3.01722e-06	-0.821808	1.51993e-06	0.367701	0.0843184	0.577095	0.00393789	-0.466089	0.0249838	0.125858	0.567177	140.662	51.4792	89.1829	-37.7037
CICEN022329.1	Trihelix	turquoise	0.68625	0.000299744	0.771074	1.65863e-05	-0.623876	0.00146668	-0.710988	0.000143074	0.665152	0.000534005	0.597656	0.00259842	-0.33014	0.123924	-0.199177	0.362228	73.2287	31.0436	42.1851	-11.1415
CICEN017919.2	CO-like	turquoise	0.682869	0.000329822	0.869489	7.20921e-08	-0.840078	5.3161e-07	-0.787866	8.07635e-06	0.561474	0.00530703	0.630074	0.00127172	-0.384045	0.0704183	0.116914	0.595239	158.273	58.3558	99.9172	-41.5614
CICEN032375.3	MYB_related	turquoise	0.682626	0.000332082	0.854078	2.1677e-07	-0.752706	3.41375e-05	-0.643042	0.000934217	0.334664	0.11855	0.203302	0.352165	-0.744152	4.6805e-05	-0.139173	0.526522	105.146	45.8309	59.3155	-13.4846
CICEN035945.1	bZIP	turquoise	0.682544	0.000332852	0.811622	2.59729e-06	-0.706313	0.000165464	-0.627342	0.00135475	0.348668	0.102987	0.340067	0.112356	-0.537933	0.0081062	0.0728786	0.741051	66.2663	31.2419	35.0244	-3.78256
CICEN010360.1	ERF	turquoise	0.6819	0.000338917	0.859895	1.45266e-07	-0.75768	2.82506e-05	-0.770763	1.67994e-05	0.729942	7.70339e-05	0.534096	0.00866148	-0.457961	0.0279849	-0.0360318	0.870346	122.068	51.9783	70.0893	-18.111
CICEN009865.2	FAR1	turquoise	0.678215	0.000375496	0.757171	2.88094e-05	-0.649208	0.000802805	-0.588478	0.00313877	0.600293	0.00245861	0.442849	0.0343247	-0.372447	0.0800864	-0.136835	0.533559	50.9741	26.2299	24.7442	1.48565
CICEN009484.3	MIKC_MADS	turquoise	0.676156	0.000397381	0.826265	1.18953e-06	-0.723392	9.59482e-05	-0.784092	9.5459e-06	0.538319	0.00805201	0.718358	0.000113118	-0.219736	0.313728	0.115025	0.601241	121.847	47.0713	74.7759	-27.7046
CICEN003019.3	LBD	turquoise	0.670899	0.000458321	0.825636	1.2319e-06	-0.626481	0.00138183	-0.763046	2.29165e-05	0.328578	0.12582	0.402479	0.0569095	-0.55553	0.00592311	-0.0461032	0.834539	78.3192	34.5478	43.7714	-9.22354
CICEN003414.1	bHLH	turquoise	0.670577	0.000462303	0.757666	2.82656e-05	-0.831034	9.081e-07	-0.713474	0.000132281	0.782473	1.02457e-05	0.505208	0.013934	-0.363339	0.0883537	0.0306142	0.889715	112.077	36.403	75.6736	-39.2706
CICEN003057.1	GRF	turquoise	0.670036	0.00046906	0.588013	0.0031685	-0.363984	0.0877488	-0.477587	0.0211848	0.280415	0.19497	0.530712	0.00917681	-0.143307	0.514188	-0.0826847	0.707607	15.6861	8.05477	7.63133	0.423439
CICEN033587.2	BGL25	turquoise	0.669959	0.000470018	0.82161	1.53628e-06	-0.692229	0.00025232	-0.837187	6.33048e-07	0.289393	0.180455	0.44693	0.0325107	-0.552097	0.00630522	-0.135826	0.536611	106.137	39.5686	66.5683	-26.9998
CICEN033041.2	E1313	turquoise	0.669385	0.000477298	0.782744	1.01255e-05	-0.809305	2.92086e-06	-0.691971	0.00025422	0.491072	0.0173374	0.178255	0.415786	-0.715677	0.000123313	-0.0616805	0.7798	100.071	31.1413	68.9294	-37.7881
CICEN003977.2	DBB	turquoise	0.669229	0.000479296	0.89087	1.2146e-08	-0.814563	2.23236e-06	-0.802419	4.10336e-06	0.462446	0.0262954	0.54795	0.00679413	-0.48145	0.0200184	0.105532	0.631773	143.004	56.1467	86.8571	-30.7104
CICEN027606.1	GRAS	turquoise	0.669198	0.000479693	0.839924	5.36626e-07	-0.630971	0.00124542	-0.937034	4.64386e-11	0.563172	0.00514124	0.755366	3.08678e-05	-0.301436	0.162179	-0.14115	0.520606	148.308	50.1897	98.1178	-47.9281
CICEN022384.1	PGLR	turquoise	0.668809	0.000484689	0.684218	0.000317524	-0.674042	0.000420982	-0.401555	0.0575355	0.384038	0.0704238	0.324679	0.130644	-0.346158	0.105659	0.279293	0.196839	37.8168	16.6515	21.1653	-4.51373
CICEN017232.1	BGL11	turquoise	0.668278	0.000491606	0.865814	9.48806e-08	-0.854722	2.07554e-07	-0.641324	0.000973954	0.19973	0.36087	0.0888558	0.686821	-0.867498	8.37412e-08	0.226985	0.29762	150.367	48.6291	101.737	-53.1083
CICEN022566.1	GATA	turquoise	0.668097	0.00049398	0.848473	3.13777e-07	-0.858414	1.61124e-07	-0.667348	0.000503895	0.655139	0.000691708	0.416068	0.048302	-0.538107	0.00808171	0.0697719	0.751745	132.683	49.3839	83.2993	-33.9154
CICEN008162.1	C3H	turquoise	0.667515	0.000501675	0.822857	1.43555e-06	-0.781475	1.06989e-05	-0.734258	6.64315e-05	0.747486	4.14488e-05	0.54041	0.00776366	-0.414625	0.0491652	0.0542729	0.805721	125.34	47.6538	77.6867	-30.0329
CICEN026316.1	bZIP	turquoise	0.667479	0.000502146	0.8637	1.10724e-07	-0.766055	2.0331e-05	-0.762624	2.33017e-05	0.501649	0.0147346	0.62446	0.00144727	-0.357277	0.0941995	0.23899	0.272095	125.809	49.3014	76.5073	-27.2059
CICEN019381.1	bHLH	turquoise	0.666763	0.000511772	0.694621	0.000235258	-0.621183	0.00155901	-0.648617	0.000814681	0.505849	0.0137937	0.53829	0.00805616	-0.28735	0.183691	-0.166281	0.448279	47.672	18.7968	28.8752	-10.0784
CICEN020496.1	MYB_related	turquoise	0.664625	0.00054145	0.709173	0.000151433	-0.7531	3.36358e-05	-0.360006	0.0915332	0.295438	0.171113	0.242823	0.264247	-0.385778	0.0690535	0.332462	0.121144	49.0043	20.6228	28.3815	-7.75867
CICEN034182.1	NF-YA	turquoise	0.664281	0.000546366	0.797668	5.14914e-06	-0.612707	0.00188263	-0.654287	0.000706817	0.371206	0.0811776	0.332898	0.120627	-0.539328	0.0079118	0.0110525	0.960081	59.5449	29.7259	29.819	-0.093046
CICEN004035.2	MYB_related	turquoise	0.662674	0.000569823	0.882755	2.48564e-08	-0.856779	1.80396e-07	-0.682064	0.000337363	0.299568	0.164925	0.250771	0.248439	-0.707025	0.000161871	0.114729	0.602182	131.282	51.1553	80.1267	-28.9714
CICEN007162.1	LBD	turquoise	0.662479	0.000572717	0.86122	1.32283e-07	-0.810191	2.79316e-06	-0.612456	0.00189304	0.30019	0.164007	0.321705	0.134412	-0.563534	0.00510642	0.276412	0.20169	98.2426	44.6502	53.5924	-8.94224
CICEN018524.1	MYB	turquoise	0.661615	0.000585738	0.794792	5.89055e-06	-0.780831	1.10007e-05	-0.575632	0.00405198	0.137499	0.531556	0.17654	0.420359	-0.716068	0.000121778	0.0515567	0.815277	97.2005	34.6736	62.5269	-27.8534
CICEN014948.1	1-FFT	turquoise	0.66156	0.000586574	0.833669	7.79498e-07	-0.640156	0.00100179	-0.708695	0.000153701	0.58671	0.00325308	0.587016	0.00323306	-0.378427	0.0749842	-0.214048	0.326731	84.0697	41.6043	42.4654	-0.861149
CICEN037372.1	PHSL2	turquoise	0.660771	0.000598711	0.8905	1.2564e-08	-0.901107	4.52292e-09	-0.722744	9.80214e-05	0.41975	0.0461543	0.222621	0.307254	-0.783524	9.78671e-06	0.130294	0.553477	165.428	53.8788	111.55	-57.6709
CICEN001759.2	Nin-like	turquoise	0.659849	0.00061315	0.781556	1.06612e-05	-0.7693	1.7834e-05	-0.66587	0.000523991	0.164159	0.454172	0.160482	0.464482	-0.709333	0.000150677	0.117143	0.594513	89.611	30.241	59.37	-29.1289
CICEN010894.2	MYB_related	turquoise	0.659189	0.00062368	0.796984	5.31745e-06	-0.705348	0.000170448	-0.75617	2.99361e-05	0.669564	0.000475014	0.673416	0.000428206	-0.219191	0.314959	0.00767277	0.972283	101.54	41.1847	60.3557	-19.171
CICEN023554.1	Dof	turquoise	0.658601	0.000633174	0.850752	2.70462e-07	-0.716506	0.000120077	-0.838809	5.74193e-07	0.681705	0.000340772	0.764782	2.13918e-05	-0.273631	0.206451	-0.0806154	0.714623	153.363	57.3547	96.0081	-38.6534
CICEN020663.3	CDGT	turquoise	0.658095	0.000641458	0.794696	5.91688e-06	-0.756371	2.97066e-05	-0.68214	0.000336644	0.529726	0.00933173	0.564823	0.00498418	-0.32199	0.134047	0.300317	0.16382	92.8411	35.1289	57.7122	-22.5834
CICEN028404.1	ERF	turquoise	0.654959	0.000694875	0.798099	5.04542e-06	-0.765897	2.04604e-05	-0.718779	0.000111587	0.772984	1.53289e-05	0.495009	0.0163282	-0.399099	0.0592237	0.127483	0.56214	105.86	39.3836	66.4769	-27.0934
CICEN000342.1	MYB_related	turquoise	0.652683	0.000736007	0.806023	3.44031e-06	-0.723203	9.65484e-05	-0.628454	0.00132039	0.305673	0.156068	0.418138	0.0470855	-0.45292	0.0299861	0.00426254	0.9846	75.4553	35.8454	39.6099	-3.76455
CICEN005325.1	NF-YC	turquoise	0.652258	0.000743909	0.752344	3.46057e-05	-0.76974	1.75172e-05	-0.768911	1.81182e-05	0.791416	6.88009e-06	0.513413	0.0122233	-0.411235	0.0512391	-0.128041	0.560415	102.623	33.7004	68.923	-35.2226
CICEN035100.1	C3H	turquoise	0.651181	0.00076427	0.744629	4.6003e-05	-0.851125	2.63907e-07	-0.589016	0.0031047	0.374748	0.0780935	0.16475	0.452527	-0.634751	0.00113964	0.0259094	0.906585	81.5659	24.8031	56.7628	-31.9597
CICEN034902.1	bHLH	turquoise	0.650394	0.000779458	0.754696	3.16645e-05	-0.514222	0.0120644	-0.722147	9.99668e-05	0.563371	0.00512204	0.600545	0.00244554	-0.308491	0.152094	-0.35484	0.0966287	65.0046	29.9894	35.0152	-5.02577
CICEN013450.2	G2-like	turquoise	0.646998	0.000847963	0.756894	2.91167e-05	-0.839252	5.58999e-07	-0.520433	0.0109	0.313895	0.144675	0.1954	0.371587	-0.554089	0.00608103	0.27951	0.196477	75.2927	26.6373	48.6553	-22.018
CICEN020732.1	DPEP	turquoise	0.646924	0.000849513	0.678087	0.000376827	-0.766392	2.00588e-05	-0.589057	0.0031021	0.596123	0.00268277	0.535872	0.00840064	-0.185949	0.395605	0.0786444	0.721327	70.3985	23.4532	46.9453	-23.4922
CICEN004587.1	XTH28	turquoise	0.643816	0.000916771	0.719506	0.000108984	-0.730568	7.54118e-05	-0.44841	0.0318719	0.251355	0.247303	0.118266	0.590958	-0.555469	0.00592969	0.436821	0.0371504	51.8942	20.7308	31.1633	-10.4325
CICEN008642.1	GeBP	turquoise	0.643713	0.000919087	0.869061	7.44659e-08	-0.844723	3.98618e-07	-0.594744	0.00276062	0.236746	0.276757	0.145413	0.507961	-0.769664	1.75717e-05	0.327075	0.127664	124.958	46.5486	78.4098	-31.8613
CICEN009400.1	1-FEH I	turquoise	0.643165	0.000931423	0.880422	3.02457e-08	-0.665395	0.0005306	-0.689985	0.000269296	0.411223	0.0512465	0.527986	0.00961022	-0.47212	0.0229282	0.0996047	0.651142	94.481	47.5039	46.9772	0.526695
CICEN035241.2	LBD	turquoise	0.642364	0.000949742	0.822416	1.47054e-06	-0.672621	0.000437529	-0.731739	7.24545e-05	0.426405	0.0424614	0.335783	0.117247	-0.653775	0.000716011	-0.287693	0.183145	90.6435	38.3094	52.3341	-14.0247
CICEN008228.1	bHLH	turquoise	0.640881	0.000984427	0.815794	2.0937e-06	-0.755352	3.08849e-05	-0.737986	5.83241e-05	0.550922	0.00644071	0.295886	0.170433	-0.657904	0.000644611	-0.238086	0.273966	103.531	40.1694	63.3619	-23.1925
CICEN010177.1	NF-YB	turquoise	0.639697	0.00101292	0.795493	5.70155e-06	-0.712132	0.000138016	-0.844899	3.94209e-07	0.659153	0.000624246	0.596105	0.00268377	-0.368838	0.0832898	0.0174673	0.93695	117.469	41.908	75.5608	-33.6528
CICEN035625.1	TCP	turquoise	0.638347	0.00104625	0.835409	7.03655e-07	-0.597598	0.00260156	-0.89533	7.99686e-09	0.475077	0.0219714	0.612953	0.00187251	-0.405771	0.0547235	-0.0912147	0.678933	115.385	43.1559	72.2293	-29.0735
CICEN035048.2	CO-like	turquoise	0.63496	0.00113403	0.832006	8.58605e-07	-0.8932	9.78553e-09	-0.569109	0.00459507	0.28086	0.194233	0.237349	0.275501	-0.5966	0.00265627	0.440528	0.0353919	120.625	43.5971	77.028	-33.431
CICEN012030.1	MYB	turquoise	0.634034	0.0011591	0.84266	4.53492e-07	-0.775442	1.38357e-05	-0.533714	0.00871844	0.322348	0.13359	0.221166	0.31051	-0.608062	0.00208303	0.288027	0.182616	83.6425	38.93	44.7125	-5.78251
CICEN010894.1	MYB_related	turquoise	0.633235	0.00118111	0.844087	4.1487e-07	-0.647698	0.00083342	-0.874263	4.9825e-08	0.364795	0.0869913	0.690819	0.000262871	-0.342093	0.110095	-0.10051	0.648168	120.324	46.4618	73.8621	-27.4003
CICEN018627.1	MYB_related	turquoise	0.633083	0.00118533	0.708951	0.000152484	-0.733208	6.88877e-05	-0.495897	0.0161073	0.0899377	0.683199	0.193684	0.375886	-0.552749	0.00623111	0.327051	0.127695	51.8391	18.4334	33.4057	-14.9724
CICEN023927.2	MDHC	turquoise	0.632859	0.00119159	0.669542	0.000475299	-0.579896	0.00372693	-0.566384	0.00483935	0.496805	0.0158838	0.598815	0.00253617	-0.0900653	0.682773	0.250323	0.249314	42.3136	17.7319	24.5817	-6.84986
CICEN025595.1	E135	turquoise	0.632353	0.00120582	0.834757	7.31268e-07	-0.761447	2.44053e-05	-0.679454	0.000362826	0.34585	0.105991	0.275449	0.203331	-0.675227	0.000407605	0.118696	0.589602	92.2254	35.9294	56.296	-20.3666
CICEN014956.3	ARR-B	turquoise	0.632203	0.00121005	0.867784	8.19706e-08	-0.672733	0.000436202	-0.695457	0.000229533	0.362669	0.088986	0.612632	0.00188576	-0.363923	0.0878053	0.161346	0.46205	92.4085	44.7815	47.6269	-2.84536
CICEN016376.1	KING1	turquoise	0.631586	0.00122766	0.796246	5.50472e-06	-0.72878	8.01305e-05	-0.719119	0.000110361	0.45829	0.0278581	0.630512	0.00125882	-0.279827	0.195947	0.122888	0.576428	93.676	36.4178	57.2582	-20.8405
CICEN019873.1	NF-YA	turquoise	0.631089	0.00124199	0.770851	1.67385e-05	-0.706075	0.00016668	-0.608721	0.00205355	0.0427658	0.846373	0.151337	0.490636	-0.731023	7.42502e-05	0.0439568	0.842146	74.8512	28.9908	45.8604	-16.8695
CICEN032375.2	MYB_related	turquoise	0.629607	0.0012856	0.813942	2.30538e-06	-0.615762	0.00175997	-0.609995	0.00199753	0.167259	0.445576	0.338418	0.11422	-0.58682	0.00324585	-0.123263	0.575257	64.8401	34.5474	30.2927	4.25471
CICEN025851.1	B3	turquoise	0.62924	0.00129657	0.74462	4.60181e-05	-0.58968	0.00306303	-0.581667	0.00359851	0.0548967	0.80353	0.316354	0.141385	-0.511765	0.0125524	0.0407513	0.853532	47.3621	23.4136	23.9486	-0.534999
CICEN031299.1	GATA	turquoise	0.627286	0.00135647	0.682445	0.000333781	-0.643357	0.000927079	-0.786535	8.57026e-06	0.775699	1.36869e-05	0.648818	0.000810627	-0.224769	0.302488	-0.247534	0.254803	79.188	24.0421	55.146	-31.1039
CICEN021682.1	MDHG	turquoise	0.626991	0.00136573	0.725525	8.93874e-05	-0.695027	0.000232459	-0.592624	0.00288402	0.444183	0.0337234	0.36106	0.0905188	-0.397923	0.0600458	0.081157	0.712785	47.5962	21.1863	26.4099	-5.22366
CICEN026648.1	MYB	turquoise	0.625373	0.0014174	0.707252	0.000160738	-0.558256	0.00563356	-0.652474	0.000739871	0.487532	0.0182875	0.675908	0.000400084	-0.186469	0.394264	-0.326101	0.12887	55.7761	21.6712	34.1049	-12.4337
CICEN009096.2	LBD	turquoise	0.62488	0.00143346	0.812611	2.4691e-06	-0.642713	0.000941712	-0.754406	3.20149e-05	0.540017	0.00781724	0.45248	0.0301663	-0.519854	0.0110045	-0.238385	0.273347	79.7598	36.5308	43.229	-6.69818
CICEN022434.1	MYB_related	turquoise	0.624287	0.00145302	0.886658	1.77332e-08	-0.801538	4.28168e-06	-0.672295	0.000441398	0.189184	0.38729	0.15179	0.489323	-0.853626	2.23464e-07	0.110287	0.616403	141.977	52.5406	89.4365	-36.896
CICEN020803.1	C2H2	turquoise	0.623816	0.00146869	0.582625	0.00353061	-0.409497	0.0523284	-0.566942	0.00478846	0.293395	0.174232	0.424015	0.0437599	-0.299021	0.165736	-0.316576	0.141091	26.3292	11.0979	15.2313	-4.13344
CICEN033237.1	bHLH	turquoise	0.62347	0.0014803	0.577993	0.00386917	-0.517586	0.0114217	-0.510531	0.0128034	0.242462	0.26498	0.311506	0.147922	-0.36618	0.08571	-0.101134	0.646125	30.3697	11.9038	18.4659	-6.56214
CICEN009095.1	MYB_related	turquoise	0.621956	0.00153201	0.741359	5.17498e-05	-0.666382	0.000516954	-0.593227	0.00284842	0.610953	0.00195627	0.469895	0.0236701	-0.291969	0.176432	0.0264367	0.904692	53.9782	25.2351	28.7431	-3.50805
CICEN015819.1	Dof	turquoise	0.621898	0.00153403	0.460831	0.0268941	-0.563077	0.00515031	-0.288476	0.181903	0.385068	0.0696101	0.306439	0.154981	-0.0981181	0.656035	0.100342	0.64872	13.4019	4.13112	9.27074	-5.13962
CICEN003694.2	ARF	turquoise	0.620996	0.00156563	0.791347	6.90202e-06	-0.720398	0.000105861	-0.713049	0.000134071	0.541347	0.00763736	0.59262	0.00288425	-0.274182	0.205502	0.220396	0.31224	95.8792	39.2416	56.6376	-17.396
CICEN034182.2	NF-YA	turquoise	0.619545	0.00161758	0.715827	0.000122723	-0.520467	0.010894	-0.809487	2.89421e-06	0.361319	0.090271	0.548523	0.00672475	-0.343559	0.10848	-0.13241	0.546998	65.5112	23.2194	42.2918	-19.0724
CICEN012199.1	TALE	turquoise	0.618028	0.00167346	0.738559	5.71594e-05	-0.682998	0.000328631	-0.619304	0.00162633	0.301678	0.161826	0.544643	0.0072062	-0.28267	0.191253	0.0812615	0.71243	58.8581	23.5845	35.2736	-11.689
CICEN012910.1	AP2	turquoise	0.617674	0.00168674	0.693852	0.00024063	-0.641741	0.00096418	-0.405907	0.0546346	0.129866	0.554793	0.0771396	0.726459	-0.639883	0.00100838	-0.114619	0.602532	46.5893	21.1143	25.475	-4.36074
CICEN011513.1	G2-like	turquoise	0.616125	0.00174587	0.829773	9.76056e-07	-0.798863	4.86592e-06	-0.732686	7.01353e-05	0.189603	0.386218	0.315145	0.142997	-0.667232	0.000505448	0.175892	0.422092	111.972	37.8663	74.106	-36.2397
CICEN020663.1	AMY	turquoise	0.616001	0.00175069	0.785318	9.04486e-06	-0.647908	0.000829107	-0.707943	0.000157332	0.306477	0.154927	0.49323	0.0167783	-0.411348	0.0511685	0.209555	0.337227	64.4526	27.4895	36.9631	-9.47361
CICEN021057.1	MYB_related	turquoise	0.615107	0.0017857	0.771883	1.60433e-05	-0.669325	0.000478058	-0.696864	0.000220172	0.511596	0.0125865	0.658189	0.000639913	-0.303305	0.159463	-0.0684786	0.75621	79.8308	29.7401	50.0907	-20.3505
CICEN021349.2	LSD	turquoise	0.612801	0.00187878	0.818901	1.77695e-06	-0.88525	2.00576e-08	-0.69166	0.000256532	0.311644	0.147734	0.333693	0.119689	-0.572375	0.00431596	0.297675	0.167741	119.508	38.4383	81.0701	-42.6318
CICEN003866.1	XTH7	turquoise	0.61022	0.00198779	0.815227	2.15656e-06	-0.595072	0.00274192	-0.700988	0.000194623	0.151707	0.489562	0.395902	0.061478	-0.561368	0.00531753	-0.202204	0.354828	71.4825	36.3515	35.131	1.22054
CICEN027951.2	BGL11	turquoise	0.607859	0.00209218	0.793291	6.31382e-06	-0.825123	1.26742e-06	-0.683159	0.000327143	0.194474	0.373904	0.149847	0.494964	-0.730171	7.64382e-05	0.296767	0.169104	104.632	32.0919	72.5397	-40.4478
CICEN031498.2	Trihelix	turquoise	0.607583	0.00210466	0.746776	4.25422e-05	-0.430616	0.040247	-0.739148	5.59809e-05	0.280816	0.194305	0.65893	0.000627852	-0.249518	0.250891	-0.0552821	0.802178	57.8738	24.3887	33.485	-9.09628
CICEN005523.1	HB-other	turquoise	0.607081	0.00212759	0.73233	7.10005e-05	-0.640394	0.000996057	-0.760885	2.49476e-05	0.425812	0.0427807	0.654679	0.000699823	-0.243466	0.262946	-0.140286	0.523187	72.0227	25.918	46.1047	-20.1866
CICEN030618.1	RG1	turquoise	0.605593	0.00219669	0.805014	3.61564e-06	-0.586272	0.0032819	-0.718073	0.000114165	0.455864	0.0288039	0.636512	0.00109306	-0.293312	0.174359	-0.0250048	0.909833	72.5223	34.0169	38.5054	-4.48854
CICEN034304.1	Trihelix	turquoise	0.603307	0.00230658	0.793881	6.14442e-06	-0.67361	0.000425951	-0.824828	1.28832e-06	0.633767	0.00116642	0.746044	4.36955e-05	-0.195381	0.371634	-0.0229249	0.917308	126.078	45.3611	80.7173	-35.3561
CICEN017593.1	C2H2	turquoise	0.603296	0.00230715	0.748842	3.94284e-05	-0.806344	3.38617e-06	-0.684221	0.000317492	0.644018	0.000912265	0.476274	0.0215933	-0.361469	0.090128	0.220017	0.313094	100.398	34.1839	66.2142	-32.0303
CICEN017437.1	ERF	turquoise	0.602749	0.00233414	0.678436	0.000373207	-0.616989	0.00171267	-0.620657	0.00157761	0.743736	4.75132e-05	0.424626	0.0434247	-0.402567	0.0568504	-0.0541805	0.806046	47.532	17.5175	30.0145	-12.4969
CICEN035841.2	CPP	turquoise	0.600129	0.0024671	0.718451	0.000112779	-0.780481	1.11679e-05	-0.371363	0.0810387	0.00466061	0.983162	-0.0452047	0.837722	-0.76102	2.48164e-05	0.345401	0.106475	77.8628	24.6205	53.2423	-28.6217
CICEN009702.1	BGL11	turquoise	0.599356	0.0025075	0.632543	0.00120046	-0.659367	0.000620828	-0.681431	0.000343394	0.800181	4.56991e-06	0.560623	0.00539173	-0.163462	0.45612	-0.162417	0.459044	62.0658	18.5685	43.4973	-24.9287
CICEN025887.1	SFR2	turquoise	0.59873	0.00254071	0.709361	0.000150545	-0.771648	1.6199e-05	-0.479489	0.0206037	0.442095	0.0346685	0.218003	0.317656	-0.466108	0.0249772	0.410392	0.0517651	54.6972	20.0569	34.6403	-14.5835
CICEN008424.1	NF-YB	turquoise	0.598027	0.00257834	0.709476	0.000150006	-0.488139	0.0181217	-0.769625	1.75991e-05	0.565696	0.00490274	0.596402	0.00266724	-0.334609	0.118615	-0.200072	0.360032	57.1671	21.2878	35.8793	-14.5914
CICEN033509.1	TALE	turquoise	0.596969	0.00263594	0.792003	6.69825e-06	-0.662465	0.00057293	-0.788388	7.88974e-06	0.371921	0.0805479	0.406972	0.0539422	-0.601163	0.00241388	-0.207931	0.34107	85.4847	33.1674	52.3173	-19.1498
CICEN003019.2	LBD	turquoise	0.594188	0.00279255	0.740085	5.41529e-05	-0.727367	8.40404e-05	-0.641138	0.000978338	0.74525	4.4977e-05	0.449715	0.0313166	-0.369445	0.0827448	-0.0160848	0.941932	76.2155	28.8585	47.357	-18.4985
CICEN005394.2	bZIP	turquoise	0.59347	0.00283425	0.784044	9.5663e-06	-0.662826	0.000567566	-0.791272	6.92552e-06	0.384154	0.0703323	0.435894	0.0376003	-0.577745	0.00388801	-0.18478	0.398637	81.4483	30.1403	51.308	-21.1677
CICEN029891.1	HSF	turquoise	0.590051	0.00304001	0.670391	0.00046461	-0.659772	0.000614368	-0.464058	0.0257082	0.310897	0.148758	0.190671	0.383498	-0.451526	0.0305595	-0.00643793	0.976742	32.3651	15.1082	17.257	-2.14878
CICEN017612.1	GRAS	turquoise	0.58975	0.00305866	0.758112	2.77843e-05	-0.617564	0.00169089	-0.825389	1.24892e-06	0.566848	0.00479698	0.535928	0.0083925	-0.35636	0.0951074	-0.0405976	0.854079	87.5356	31.5395	55.9961	-24.4566
CICEN035643.2	SBP	turquoise	0.587262	0.00321704	0.823445	1.39018e-06	-0.694486	0.000236189	-0.718885	0.000111205	0.372422	0.080109	0.303989	0.158477	-0.705962	0.000167262	-0.0847285	0.7007	96.0865	35.7156	60.3709	-24.6553
CICEN018366.1	GATA	turquoise	0.586817	0.00324608	0.878734	3.47716e-08	-0.680858	0.000348933	-0.754645	3.17259e-05	0.28408	0.188952	0.448175	0.0319724	-0.580869	0.00365587	0.00876008	0.968357	102.249	47.3822	54.8666	-7.48434
CICEN003043.1	G2-like	turquoise	0.585748	0.00331673	0.723615	9.52426e-05	-0.62525	0.00142141	-0.580952	0.00364989	0.0759878	0.730395	0.33547	0.11761	-0.51847	0.0112576	0.05238	0.812378	54.825	22.8923	31.9327	-9.04047
CICEN023330.1	Dof	turquoise	0.583856	0.00344495	0.545735	0.00706793	-0.4391	0.0360611	-0.394924	0.0621811	0.375312	0.0776105	0.166024	0.44899	-0.466169	0.0249557	-0.14749	0.501852	16.2803	7.25675	9.02358	-1.76683
CICEN006928.1	NF-YB	turquoise	0.583396	0.00347679	0.711502	0.000140781	-0.667589	0.000500682	-0.543863	0.00730639	0.536717	0.00827885	0.326336	0.128579	-0.376399	0.0766863	0.286259	0.185435	50.3781	22.9075	27.4705	-4.56301
CICEN011952.1	E1314	turquoise	0.583121	0.00349592	0.778907	1.19475e-05	-0.482157	0.0198107	-0.776547	1.32067e-05	0.392907	0.0636494	0.729639	7.78323e-05	-0.268488	0.215451	-0.182867	0.403624	79.3152	31.9446	47.3706	-15.426
CICEN035296.1	bZIP	turquoise	0.582195	0.00356094	0.717803	0.000115165	-0.496427	0.0159765	-0.725523	8.93939e-05	0.55582	0.00589171	0.613488	0.00185063	-0.233024	0.284602	-0.0862834	0.69546	56.9429	24.0628	32.8802	-8.81739
CICEN018895.4	BGLC	turquoise	0.581697	0.0035964	0.817191	1.9456e-06	-0.767598	1.91081e-05	-0.4811	0.0201217	0.142435	0.51678	0.0683074	0.756801	-0.772891	1.53887e-05	0.272127	0.209056	92.0778	36.1894	55.8884	-19.699
CICEN017587.1	bZIP	turquoise	0.578329	0.0038437	0.741826	5.08913e-05	-0.585815	0.00331224	-0.537952	0.00810353	0.155073	0.479862	0.179869	0.411508	-0.60788	0.00209125	0.206988	0.343313	43.6061	21.0023	22.6038	-1.60153
CICEN014730.1	MYB_related	turquoise	0.576952	0.00394886	0.585335	0.00334435	-0.442955	0.034277	-0.604072	0.00226929	0.360753	0.0908133	0.408537	0.0529372	-0.269862	0.213021	-0.0722651	0.743159	24.6164	9.66071	14.9557	-5.29498
CICEN025573.1	GRAS	turquoise	0.57642	0.00399016	0.847768	3.2838e-07	-0.85637	1.85537e-07	-0.660283	0.000606322	0.381398	0.0725428	0.44633	0.0327727	-0.507642	0.0134073	0.312227	0.146937	125.457	45.8024	79.6549	-33.8526
CICEN020515.3	NAC	turquoise	0.576119	0.00401367	0.803895	3.81921e-06	-0.718809	0.000111478	-0.595789	0.00270144	-0.0822018	0.709243	0.146315	0.505301	-0.735114	6.44886e-05	0.318564	0.138475	88.6538	35.7213	52.9325	-17.2113
CICEN036393.1	YABBY	turquoise	0.575234	0.00408344	0.718895	0.000111167	-0.562967	0.005161	-0.703067	0.000182746	0.137363	0.531968	0.454516	0.0293406	-0.450326	0.0310597	-0.173791	0.427746	57.1583	22.9344	34.2239	-11.2896
CICEN002653.1	C2H2	turquoise	0.575232	0.00408364	0.782558	1.02075e-05	-0.763116	2.28537e-05	-0.660743	0.00059914	0.42632	0.0425068	0.595429	0.00272172	-0.334559	0.118673	0.131993	0.548273	87.9985	31.6271	56.3714	-24.7443
CICEN000505.1	BGL01	turquoise	0.574732	0.00412353	0.690755	0.000263362	-0.626811	0.0013714	-0.855395	1.98293e-07	0.361063	0.0905158	0.504696	0.014047	-0.385403	0.0693472	-0.197055	0.36747	73.1486	20.1744	52.9742	-32.7998
CICEN032570.1	ZF-HD	turquoise	0.574135	0.00417156	0.715469	0.000124135	-0.634258	0.00115299	-0.666037	0.000521687	0.640477	0.000994062	0.444257	0.03369	-0.385591	0.0691997	-0.0762616	0.729458	53.3974	22.0771	31.3203	-9.2432
CICEN032602.1	RPE1	turquoise	0.571936	0.00435265	0.550585	0.00647995	-0.499572	0.0152187	-0.528663	0.00950111	0.433147	0.0389601	0.513329	0.0122398	-0.0605884	0.783609	0.106917	0.62728	19.5727	7.17669	12.396	-5.21931
CICEN014410.1	M-type_MADS	turquoise	0.570639	0.00446254	0.631473	0.00123091	-0.550089	0.00653817	-0.524815	0.0101355	0.207846	0.341271	0.555991	0.00587327	-0.163646	0.455603	-0.0442644	0.841055	32.4848	12.0588	20.426	-8.36713
CICEN021743.1	ERF	turquoise	0.570097	0.00450909	0.793998	6.11136e-06	-0.575284	0.00407948	-0.585647	0.00332347	0.335769	0.117263	0.365038	0.0867653	-0.537964	0.00810193	-0.169063	0.440614	55.8706	30.6089	25.2617	5.34727
CICEN022868.1	GRAS	turquoise	0.568482	0.00465034	0.729982	7.69306e-05	-0.626144	0.00139256	-0.528803	0.00947871	0.274833	0.204383	0.167008	0.446269	-0.673306	0.000429479	0.0286782	0.896652	45.2768	19.1711	26.1057	-6.93452
CICEN011504.1	C2H2	turquoise	0.566114	0.00486414	0.661678	0.000584782	-0.523459	0.0103671	-0.525856	0.00996059	-0.0112392	0.959408	0.339408	0.113098	-0.374415	0.0783793	0.260132	0.230624	31.1282	14.6306	16.4976	-1.86703
CICEN007933.1	Trihelix	turquoise	0.56553	0.0049181	0.792741	6.47567e-06	-0.663539	0.000557085	-0.805554	3.5208e-06	0.397323	0.0604684	0.467512	0.0244862	-0.517387	0.0114589	0.0538754	0.807118	90.7412	31.9892	58.752	-26.7628
CICEN008904.1	NAC	turquoise	0.564892	0.00497765	0.707925	0.000157423	-0.605361	0.00220766	-0.588836	0.00311605	0.327454	0.127198	0.402996	0.0565619	-0.448775	0.0317159	-0.289519	0.180258	46.1873	20.1998	25.9875	-5.78761
CICEN016647.1	C3H	turquoise	0.564836	0.00498297	0.642985	0.000935511	-0.599204	0.00251555	-0.50827	0.0132742	0.531838	0.00900265	0.517353	0.0114654	-0.192112	0.379846	0.0538476	0.807216	33.8358	13.9891	19.8467	-5.85758
CICEN006053.1	E13K	turquoise	0.562252	0.00523053	0.802055	4.1763e-06	-0.578934	0.0037983	-0.821892	1.51296e-06	0.241372	0.267201	0.520261	0.0109309	-0.481722	0.0199382	-0.2781	0.198839	85.3746	35.6563	49.7183	-14.062
CICEN004735.1	G2-like	turquoise	0.561071	0.00534701	0.768366	1.85237e-05	-0.760251	2.5573e-05	-0.674872	0.000411578	0.616258	0.00174071	0.597657	0.00259837	-0.267364	0.217452	0.346593	0.105193	102.461	37.9364	64.5246	-26.5882
CICEN021847.5	HSF	turquoise	0.560923	0.00536179	0.837926	6.05603e-07	-0.741608	5.12912e-05	-0.673266	0.000429948	0.271099	0.210849	0.399366	0.0590387	-0.53742	0.00817868	0.387894	0.0674143	86.5347	35.9652	50.5694	-14.6042
CICEN000124.1	NF-YC	turquoise	0.559772	0.00547769	0.833691	7.78481e-07	-0.723217	9.65022e-05	-0.631607	0.00122706	0.0852345	0.698993	0.124595	0.571102	-0.813693	2.33523e-06	0.140539	0.522433	102.702	40.6399	62.0625	-21.4225
CICEN035176.1	G2-like	turquoise	0.558885	0.00556845	0.613168	0.00186368	-0.429355	0.0409003	-0.471438	0.0231536	0.555131	0.00596643	0.53931	0.0079143	-0.147538	0.501711	-0.307404	0.153619	24.5418	11.7932	12.7485	-0.955291
CICEN009714.1	E13B	turquoise	0.558791	0.00557807	0.750873	3.65648e-05	-0.689943	0.000269618	-0.571505	0.00438892	0.38083	0.0730052	0.200058	0.360065	-0.593465	0.00283449	0.258043	0.234526	54.0897	22.2175	31.8722	-9.6547
CICEN008964.1	FAR1	turquoise	0.557749	0.0056865	0.7884	7.88564e-06	-0.624509	0.00144568	-0.611959	0.00191375	0.479756	0.0205232	0.426702	0.0423022	-0.481087	0.0201257	0.0154387	0.94426	57.7658	28.1869	29.5789	-1.39204
CICEN027619.1	WRKY	turquoise	0.557323	0.00573128	0.825533	1.23899e-06	-0.736884	6.06257e-05	-0.656616	0.000666192	0.073642	0.73843	0.119261	0.587817	-0.808672	3.01534e-06	0.201824	0.355752	107.618	40.1311	67.4865	-27.3554
CICEN014537.2	RHIE	turquoise	0.557071	0.0057579	0.571416	0.00439639	-0.519146	0.0111334	-0.547681	0.00682687	0.406013	0.0545656	0.483606	0.0193904	-0.142684	0.516039	0.310398	0.149446	22.7806	8.10917	14.6714	-6.56225
CICEN014624.1	G2-like	turquoise	0.556734	0.00579372	0.819285	1.74098e-06	-0.645356	0.000882901	-0.839908	5.3713e-07	0.272627	0.208188	0.46797	0.0243275	-0.582751	0.00352178	-0.0765588	0.728443	103.104	37.0419	66.062	-29.0201
CICEN010994.1	SBP	turquoise	0.556668	0.00580077	0.769254	1.7867e-05	-0.654204	0.000708302	-0.471001	0.023299	-0.0124273	0.955121	0.0347828	0.874806	-0.779429	1.1684e-05	0.204818	0.348509	70.0652	28.8998	41.1653	-12.2655
CICEN002347.1	C3H	turquoise	0.55604	0.00586801	0.685993	0.00030194	-0.608992	0.00204152	-0.452347	0.0302208	0.501241	0.0148285	0.353449	0.0980356	-0.375765	0.0772245	0.348527	0.103136	34.3912	16.3368	18.0544	-1.71758
CICEN027588.1	Trihelix	turquoise	0.554197	0.00606906	0.712521	0.000136332	-0.729441	7.83566e-05	-0.694234	0.000237948	0.632812	0.0011929	0.485837	0.0187572	-0.345875	0.105964	0.137673	0.531032	69.0282	25.0802	43.948	-18.8677
CICEN033682.1	TCP	turquoise	0.554057	0.00608458	0.74905	3.91267e-05	-0.622639	0.00150851	-0.683687	0.000322314	0.585313	0.00334588	0.65808	0.000641712	-0.228473	0.294379	0.189485	0.38652	68.2806	26.4536	41.827	-15.3734
CICEN024402.3	YMY9	turquoise	0.55236	0.00627525	0.516396	0.0116458	-0.553046	0.00619761	-0.331215	0.122631	0.0932583	0.672125	-0.0792788	0.719167	-0.59929	0.002511	-0.0971019	0.659388	24.2296	7.88471	16.3449	-8.46022
CICEN024747.2	MDHX1	turquoise	0.552246	0.00628821	0.745822	4.40506e-05	-0.608299	0.00207238	-0.673621	0.000425827	0.569437	0.00456639	0.5723	0.00432225	-0.311714	0.147638	-0.0733916	0.739289	60.6961	25.1548	35.5414	-10.3866
CICEN015639.2	GLGB1	turquoise	0.551583	0.00636423	0.628883	0.00130735	-0.54032	0.00777598	-0.548048	0.00678219	0.410288	0.0518303	0.216515	0.321052	-0.533423	0.00876199	-0.17455	0.425698	25.7512	9.73586	16.0154	-6.2795
CICEN024747.1	MDHG	turquoise	0.55035	0.00650748	0.640798	0.000986397	-0.577404	0.00391409	-0.562763	0.00518072	0.430134	0.0404958	0.545885	0.00704902	-0.156797	0.474933	-0.134488	0.540668	36.0161	14.5316	21.4845	-6.95287
CICEN012230.1	ERF	turquoise	0.550068	0.00654068	0.782256	1.03427e-05	-0.484317	0.0191868	-0.823437	1.39079e-06	0.188645	0.388668	0.506281	0.0136998	-0.506554	0.0136408	-0.0903748	0.681738	81.0139	32.088	48.9259	-16.8379
CICEN012567.1	C2H2	turquoise	0.549578	0.0065986	0.604646	0.00224168	-0.591273	0.00296503	-0.613264	0.00185974	0.687638	0.000288095	0.551466	0.00637773	-0.147326	0.502334	0.140573	0.522331	42.1778	13.9036	28.2743	-14.3707
CICEN024615.2	GATA	turquoise	0.549203	0.00664326	0.738131	5.8028e-05	-0.688392	0.00028193	-0.821665	1.5317e-06	0.543426	0.00736302	0.579732	0.00373897	-0.37533	0.0775952	-0.0402071	0.855468	83.2445	25.3573	57.8872	-32.5299
CICEN005873.1	GRF	turquoise	0.547945	0.00679479	0.778143	1.23432e-05	-0.579006	0.00379286	-0.840849	5.0712e-07	0.318315	0.138801	0.682421	0.000334002	-0.304567	0.157648	0.0240673	0.913201	91.1569	31.2576	59.8993	-28.6417
CICEN023762.1	WOX	turquoise	0.545163	0.00714002	0.668268	0.000491727	-0.477834	0.0211084	-0.558893	0.00556754	0.0728017	0.741315	0.12315	0.575609	-0.65448	0.000703358	-0.0957319	0.663917	46.2738	19.6484	26.6254	-6.977
CICEN031498.1	Trihelix	turquoise	0.544126	0.00727241	0.72269	9.8197e-05	-0.675851	0.000400707	-0.658255	0.000638828	0.322624	0.13324	0.571815	0.00436282	-0.256712	0.237032	-0.0234539	0.915406	57.2948	21.8607	35.4341	-13.5734
CICEN027588.2	Trihelix	turquoise	0.541068	0.00767472	0.639626	0.00101465	-0.58454	0.00339813	-0.738535	5.72073e-05	0.604818	0.00223346	0.51888	0.0111822	-0.312002	0.147244	-0.170732	0.436048	45.2527	12.9037	32.349	-19.4453
CICEN016623.2	KING1	turquoise	0.541039	0.00767865	0.648201	0.000823129	-0.615879	0.00175541	-0.444307	0.0336677	0.226646	0.298363	-0.0145539	0.94745	-0.709966	0.000147731	0.178073	0.416268	35.8458	10.9794	24.8665	-13.8871
CICEN018157.1	6PGL1	turquoise	0.540941	0.00769194	0.727466	8.37623e-05	-0.575973	0.00402515	-0.725959	8.81007e-05	0.492	0.0170951	0.634636	0.00114275	-0.286672	0.184774	0.116408	0.596845	62.6796	22.278	40.4016	-18.1236
CICEN020632.2	M-type_MADS	turquoise	0.539311	0.00791421	0.69245	0.0002507	-0.443518	0.0340223	-0.614471	0.00181095	0.154446	0.481662	0.34145	0.110809	-0.499206	0.0153053	-0.194527	0.37377	38.2119	18.3682	19.8437	-1.47555
CICEN017987.1	XTH7	turquoise	0.539197	0.00792986	0.729444	7.83497e-05	-0.70298	0.000183232	-0.608588	0.00205944	0.399432	0.0589926	0.584807	0.00337999	-0.223248	0.305858	0.218363	0.316838	72.7324	29.3792	43.3532	-13.974
CICEN012269.1	bZIP	turquoise	0.537999	0.00809691	0.696753	0.000220903	-0.716447	0.000120305	-0.492434	0.0169827	0.0636828	0.772831	-0.00750955	0.972872	-0.801613	4.26632e-06	0.267718	0.216821	67.5757	18.4753	49.1003	-30.625
CICEN022234.1	TALE	turquoise	0.532501	0.00890126	0.534314	0.00862916	-0.492026	0.0170882	-0.34102	0.111288	0.207381	0.342376	0.139403	0.525833	-0.362726	0.0889329	0.14985	0.494957	10.3513	4.82102	5.53028	-0.709258
CICEN012983.1	bHLH	turquoise	0.532224	0.0089436	0.789082	7.64747e-06	-0.777211	1.28415e-05	-0.578684	0.00381699	0.137167	0.532559	0.178836	0.414241	-0.66504	0.000535579	0.507942	0.0133435	81.9242	29.98	51.9442	-21.9642
CICEN028953.2	HD-ZIP	turquoise	0.531975	0.00898159	0.711417	0.00014116	-0.532058	0.00896897	-0.669311	0.000478239	0.379684	0.0739439	0.501186	0.0148413	-0.394719	0.062329	0.0466863	0.832475	39.4753	16.58	22.8953	-6.31531
CICEN003422.1	ERF	turquoise	0.531805	0.00900763	0.62763	0.00134576	-0.667229	0.000505499	-0.676987	0.000388414	0.494429	0.0164738	0.264501	0.222605	-0.47512	0.0219576	0.0834521	0.705011	44.5833	12.5331	32.0502	-19.5171
CICEN005480.2	SBP	turquoise	0.530709	0.00917735	0.675742	0.000401905	-0.613851	0.00183588	-0.573462	0.00422627	0.283699	0.189572	0.0685232	0.756055	-0.735244	6.41984e-05	-0.165715	0.449846	50.7568	15.9944	34.7624	-18.768
CICEN032275.1	Dof	turquoise	0.528378	0.00954698	0.499233	0.015299	-0.376294	0.0767757	-0.347862	0.10384	0.0488272	0.824906	0.066306	0.763727	-0.492431	0.0169835	-0.0430297	0.845436	10.1372	4.44264	5.69456	-1.25192
CICEN002312.1	SBP	turquoise	0.528243	0.00956868	0.826978	1.14309e-06	-0.854261	2.1412e-07	-0.645466	0.000880513	0.311571	0.147833	0.236621	0.277018	-0.691047	0.000261142	0.444199	0.033716	113.565	36.5712	76.9943	-40.4231
CICEN001876.1	Dof	turquoise	0.52792	0.0096209	0.503274	0.0143646	-0.431159	0.0399682	-0.382567	0.0715988	0.0405602	0.854212	0.0216187	0.922005	-0.537719	0.00813645	-0.0112059	0.959528	19.0731	7.33251	11.7406	-4.40812
CICEN035103.1	GRAS	turquoise	0.525512	0.0100181	0.758961	2.68867e-05	-0.596809	0.00264475	-0.561524	0.00530208	0.253146	0.243839	0.330114	0.123956	-0.503683	0.0142725	0.149195	0.496864	43.2428	22.8814	20.3614	2.52004
CICEN021847.2	HSF	turquoise	0.525245	0.0100629	0.734223	6.65122e-05	-0.703504	0.00018033	-0.427952	0.0416368	0.0872327	0.692268	0.122189	0.578616	-0.622198	0.00152364	0.366111	0.0857736	50.7437	21.4331	29.3106	-7.87758
CICEN003710.2	bHLH	turquoise	0.52225	0.0105775	0.657366	0.000653555	-0.519312	0.0111031	-0.367825	0.0842062	0.275379	0.20345	0.327969	0.126565	-0.344234	0.107742	0.268414	0.215581	21.0603	11.5568	9.50349	2.05334
CICEN019051.2	MYB_related	turquoise	0.521703	0.0106738	0.580085	0.003713	-0.563415	0.00511787	-0.493884	0.0166116	0.379642	0.0739784	0.507802	0.0133733	-0.119909	0.585775	0.153404	0.48466	24.566	8.97919	15.5868	-6.60761
CICEN011833.1	FAR1	turquoise	0.521699	0.0106745	0.753328	3.33473e-05	-0.622203	0.00152349	-0.671987	0.000445082	0.501592	0.0147477	0.480911	0.0201779	-0.40838	0.0530379	0.00509152	0.981605	54.2886	23.0539	31.2347	-8.18083
CICEN024484.1	bZIP	turquoise	0.521632	0.0106864	0.671078	0.000456114	-0.53329	0.00878195	-0.573089	0.00425694	0.71547	0.000124134	0.49685	0.015873	-0.264456	0.222687	0.0848303	0.700357	43.1617	18.1444	25.0173	-6.87283
CICEN031009.1	WRKY	turquoise	0.521405	0.0107265	0.745009	4.53734e-05	-0.616672	0.00172477	-0.800352	4.53262e-06	0.310885	0.148776	0.480856	0.0201943	-0.449246	0.0315152	-0.13794	0.530228	68.0537	23.3528	44.7009	-21.348
CICEN008463.1	C2H2	turquoise	0.521061	0.0107877	0.665193	0.000533425	-0.42183	0.044974	-0.584446	0.00340451	0.17289	0.430182	0.269177	0.21423	-0.57316	0.00425108	-0.214999	0.324533	38.5131	17.124	21.3892	-4.26519
CICEN030656.3	FAR1	turquoise	0.520184	0.0109449	0.611367	0.00193868	-0.691701	0.000256229	-0.479698	0.0205406	0.323685	0.131895	0.369834	0.0823965	-0.319796	0.136871	0.487175	0.0183857	32.729	10.3685	22.3605	-11.992
CICEN030737.1	MYB	turquoise	0.517027	0.0115266	0.559634	0.00549176	-0.483013	0.0195613	-0.485463	0.0188623	0.639188	0.00102537	0.547973	0.0067913	-0.0839517	0.703323	-0.173398	0.428806	27.8085	11.2978	16.5108	-5.21302
CICEN010087.2	C3H	turquoise	0.515319	0.0118517	0.495535	0.016197	-0.365725	0.0861292	-0.39873	0.059481	0.372038	0.0804447	0.217522	0.31875	-0.383285	0.0710233	-0.0852651	0.69889	10.8089	4.78848	6.02045	-1.23197
CICEN012472.1	Dof	turquoise	0.513231	0.0122593	0.673644	0.000425558	-0.616712	0.00172327	-0.627704	0.00134347	0.596472	0.00266337	0.601678	0.00238771	-0.14372	0.512964	0.0797922	0.717421	65.2973	26.1164	39.1808	-13.0644
CICEN011316.1	Whirly	turquoise	0.512438	0.0124171	0.767676	1.90481e-05	-0.554311	0.00605655	-0.635772	0.00111243	0.25136	0.247293	0.244002	0.261863	-0.673656	0.00042542	0.0162146	0.941464	60.3249	26.5037	33.8212	-7.31744
CICEN022465.1	MIKC_MADS	turquoise	0.511899	0.0125253	0.69477	0.000234224	-0.727532	8.35747e-05	-0.367062	0.0849009	0.29974	0.164671	0.0838979	0.703504	-0.588836	0.00311608	0.368463	0.0836279	41.89	15.8852	26.0049	-10.1197
CICEN012856.1	CO-like	turquoise	0.511149	0.0126772	0.695504	0.000229217	-0.796419	5.46025e-06	-0.358478	0.0930187	0.144031	0.512042	0.0628723	0.77565	-0.552993	0.00620354	0.53559	0.00844168	63.873	21.6197	42.2534	-20.6337
CICEN034704.1	MYB_related	turquoise	0.510891	0.0127298	0.65829	0.000638251	-0.600842	0.0024303	-0.483374	0.019457	0.54093	0.00769338	0.517148	0.0115038	-0.185513	0.396735	0.193174	0.377167	48.3536	23.0026	25.3511	-2.34851
CICEN003588.1	CPP	turquoise	0.510655	0.012778	0.632579	0.00119943	-0.491522	0.0172195	-0.416195	0.048227	0.00114443	0.995865	0.370758	0.0815739	-0.328491	0.125927	0.342244	0.109928	21.7569	11.1379	10.6191	0.518819
CICEN007904.1	SBP	turquoise	0.510301	0.0128506	0.670327	0.00046541	-0.570668	0.00446005	-0.475891	0.0217138	0.308717	0.151779	0.318345	0.138761	-0.383377	0.07095	0.397953	0.0600249	24.6972	11.7752	12.9219	-1.14672
CICEN004746.1	CAMTA	turquoise	0.510004	0.0129118	0.82765	1.10074e-06	-0.838982	5.68219e-07	-0.510006	0.0129115	0.126416	0.565444	0.186566	0.394012	-0.71657	0.000119831	0.43716	0.0369868	101.155	36.1012	65.0539	-28.9527
CICEN036420.1	MYB_related	turquoise	0.508614	0.0132017	0.613942	0.00183223	-0.63911	0.00102729	-0.313404	0.145338	0.126622	0.564807	0.0591585	0.788601	-0.633089	0.00118518	0.0835857	0.70456	33.6845	11.1906	22.4939	-11.3034
CICEN024246.1	HD-ZIP	turquoise	0.50689	0.0135682	0.482845	0.0196101	-0.400056	0.0585615	-0.239055	0.271962	0.0712155	0.74677	0.259148	0.232456	-0.227856	0.29572	0.0968674	0.660162	10.7449	5.28453	5.46032	-0.175795
CICEN025735.1	WRKY	turquoise	0.506474	0.013658	0.798347	4.98655e-06	-0.698178	0.000211733	-0.558871	0.00556987	0.0933805	0.671718	0.128973	0.557542	-0.769603	1.76151e-05	0.166373	0.448023	78.8894	31.3773	47.5121	-16.1348
CICEN017919.1	CO-like	turquoise	0.505681	0.0138304	0.741113	5.22056e-05	-0.623686	0.00147303	-0.836471	6.60715e-07	0.582813	0.00351745	0.763046	2.29168e-05	-0.178881	0.414123	0.0461663	0.834316	114.367	34.4107	79.9563	-45.5457
CICEN008166.2	bZIP	turquoise	0.502396	0.0145635	0.577354	0.00391791	-0.587284	0.00321561	-0.52102	0.010795	0.433354	0.0388566	0.173964	0.427278	-0.553284	0.00617089	-0.141959	0.518196	22.9241	6.91875	16.0053	-9.08658
CICEN021132.1	ERF	turquoise	0.502162	0.0146168	0.756873	2.91408e-05	-0.62891	0.00130653	-0.613278	0.00185917	0.315925	0.141955	0.469029	0.0239643	-0.399502	0.0589439	0.110038	0.617205	56.6564	27.1589	29.4974	-2.33852
CICEN030876.1	NF-YA	turquoise	0.501695	0.0147241	0.480152	0.0204042	-0.38235	0.0717731	-0.481295	0.0200642	0.294298	0.172848	0.416958	0.0477762	-0.111076	0.613866	0.00049986	0.998194	9.66328	4.18933	5.47395	-1.28463
CICEN016298.2	MYB_related	turquoise	0.49798	0.0155987	0.748553	3.98516e-05	-0.649398	0.000799022	-0.591565	0.00294735	0.324224	0.131215	0.311141	0.148423	-0.5302	0.00925703	0.292588	0.175474	46.6084	19.9355	26.6728	-6.73731
CICEN004856.1	ZF-HD	turquoise	0.494342	0.0164957	0.729378	7.85254e-05	-0.475234	0.0219216	-0.715186	0.000125263	0.345371	0.106507	0.510683	0.0127723	-0.42462	0.0434283	-0.216835	0.32032	50.5827	21.4946	29.088	-7.5934
CICEN001729.2	VOZ	turquoise	0.491607	0.0171975	0.676015	0.000398919	-0.619996	0.00160128	-0.454034	0.0295344	0.0418412	0.849657	0.0272971	0.901605	-0.71762	0.000115849	0.245757	0.25834	41.7547	15.1008	26.6539	-11.5531
CICEN006685.1	CHIT2	turquoise	0.491174	0.0173107	0.694152	0.000238518	-0.616476	0.00173232	-0.479369	0.02064	0.223165	0.306044	0.142929	0.515311	-0.578002	0.00386846	0.317528	0.139834	32.9379	15.2445	17.6935	-2.44897
CICEN007112.1	BES1	turquoise	0.491058	0.0173412	0.618892	0.00164144	-0.568796	0.00462261	-0.344603	0.10734	0.26652	0.218962	0.24532	0.259213	-0.390999	0.0650635	0.231194	0.288509	19.7384	9.58215	10.1563	-0.574125
CICEN019791.1	GLGB3	turquoise	0.489888	0.0176507	0.499886	0.0151446	-0.555415	0.00593551	-0.379804	0.0738453	0.208607	0.339468	0.300934	0.162914	-0.176942	0.419285	0.370333	0.0819513	15.8965	5.58097	10.3156	-4.7346
CICEN009718.1	bHLH	turquoise	0.489833	0.0176653	0.421959	0.0449019	-0.331178	0.122677	-0.286412	0.185191	0.208101	0.340667	0.195909	0.370318	-0.275778	0.202769	-0.17657	0.420279	8.48953	3.82745	4.66208	-0.834623
CICEN024207.2	MYB	turquoise	0.487603	0.018268	0.557804	0.00568067	-0.571466	0.00439221	-0.420278	0.0458521	-0.0362515	0.869562	-0.109346	0.619432	-0.742398	4.9859e-05	0.134701	0.54002	47.1465	11.9251	35.2215	-23.2964
CICEN001079.1	HD-ZIP	turquoise	0.48707	0.0184147	0.70567	0.000168772	-0.472796	0.0227068	-0.771434	1.63426e-05	0.111887	0.611266	0.543421	0.00736364	-0.326301	0.128621	0.00422736	0.984727	56.1796	20.6779	35.5017	-14.8238
CICEN002906.1	YEAD	turquoise	0.486746	0.0185042	0.527404	0.00970494	-0.447423	0.0322967	-0.436824	0.0371488	-0.0745268	0.735396	0.0979507	0.656587	-0.491862	0.017131	-0.0379724	0.863425	25.6721	10.0125	15.6596	-5.64712
CICEN019648.1	HSF	turquoise	0.485898	0.0187401	0.667572	0.000500909	-0.560703	0.00538376	-0.537215	0.00820784	0.313618	0.145048	0.277309	0.200171	-0.467329	0.0245497	0.0861369	0.695953	25.2118	12.2539	12.9578	-0.703893
CICEN003413.1	MYB_related	turquoise	0.485666	0.0188052	0.647425	0.000839062	-0.540736	0.00771951	-0.447588	0.0322252	-0.0974177	0.658345	0.157433	0.47312	-0.577696	0.00389174	0.216288	0.321572	32.7887	14.1316	18.6571	-4.52557
CICEN035513.1	B3	turquoise	0.485248	0.0189227	0.688454	0.000281435	-0.629647	0.0012844	-0.596283	0.00267385	0.320775	0.135606	0.0742224	0.736439	-0.732803	6.98547e-05	0.0435315	0.843655	53.2184	16.4945	36.7239	-20.2294
CICEN010355.1	WRKY	turquoise	0.485029	0.0189846	0.644821	0.000894537	-0.613139	0.00186487	-0.408196	0.0531553	-0.181104	0.408249	0.0734661	0.739034	-0.649854	0.000790006	0.166004	0.449047	41.2155	14.6073	26.6082	-12.0009
CICEN004467.1	MIKC_MADS	turquoise	0.482206	0.0197962	0.576542	0.00398068	-0.442481	0.0344925	-0.465985	0.0250205	0.0683537	0.756641	0.237831	0.274498	-0.493324	0.0167541	-0.327713	0.126879	24.8094	10.5755	14.2339	-3.65844
CICEN017963.1	BES1	turquoise	0.48079	0.0202138	0.680412	0.000353294	-0.773401	1.5066e-05	-0.412795	0.0502763	0.369398	0.0827863	0.189791	0.38574	-0.472882	0.0226787	0.596848	0.00264263	60.0558	19.3098	40.746	-21.4362
CICEN036339.1	bHLH	turquoise	0.479613	0.0205664	0.575809	0.00403801	-0.775981	1.35257e-05	-0.32112	0.135162	0.49842	0.0154929	0.104136	0.636316	-0.442363	0.034546	0.253234	0.243669	45.3565	12.247	33.1094	-20.8624
CICEN033076.1	SBP	turquoise	0.479531	0.0205911	0.664057	0.000549578	-0.552914	0.00621254	-0.55704	0.00576116	0.267815	0.216647	0.312066	0.147157	-0.493773	0.0166396	0.251219	0.247568	28.7313	12.0479	16.6834	-4.63558
CICEN010042.3	bZIP	turquoise	0.479176	0.0206983	0.569215	0.00458581	-0.332917	0.120605	-0.606166	0.00216987	0.177703	0.417253	0.417818	0.0472716	-0.351513	0.100019	-0.165855	0.449459	17.7459	6.99477	10.7512	-3.75638
CICEN006221.1	GRAS	turquoise	0.478508	0.0209017	0.528813	0.00947696	-0.605329	0.00220914	-0.242295	0.26532	0.00770343	0.972172	-0.0241154	0.913028	-0.493591	0.0166861	0.214237	0.326292	18.3549	5.92698	12.4279	-6.50097
CICEN033120.2	MYB_related	turquoise	0.477428	0.021234	0.624114	0.00145876	-0.500659	0.0149637	-0.512433	0.0124182	0.326706	0.12812	0.423498	0.0440448	-0.331827	0.1219	0.121846	0.57969	22.6022	10.2593	12.3429	-2.08356
CICEN019012.1	bHLH	turquoise	0.476147	0.0216332	0.549954	0.0065541	-0.567359	0.00475077	-0.49893	0.0153711	0.657725	0.000647578	0.392702	0.0638003	-0.186892	0.393172	0.161139	0.462632	25.5482	9.87528	15.673	-5.79769
CICEN030913.2	bZIP	turquoise	0.475157	0.021946	0.718709	0.000111841	-0.679486	0.00036251	-0.42646	0.042432	0.202802	0.353375	0.341656	0.110579	-0.372202	0.0803014	0.408212	0.0531451	40.2688	18.7374	21.5314	-2.794
CICEN027127.1	ARF	turquoise	0.475125	0.0219561	0.438612	0.0362924	-0.483093	0.0195383	-0.164053	0.454468	-0.189873	0.385531	-0.126393	0.565516	-0.464078	0.0257011	0.113923	0.604752	12.5373	4.24794	8.28934	-4.0414
CICEN030100.1	C3H	turquoise	0.474062	0.0222961	0.722209	9.97643e-05	-0.604488	0.00224928	-0.715681	0.000123296	0.12422	0.572271	0.599644	0.0024924	-0.292365	0.175819	0.148492	0.498919	61.0686	21.4515	39.6172	-18.1657
CICEN021460.1	HSF	turquoise	0.472377	0.0228438	0.694255	0.000237801	-0.503576	0.0142965	-0.725886	8.8317e-05	0.319081	0.1378	0.460734	0.0269305	-0.423948	0.0437967	-0.332666	0.120902	44.816	18.4858	26.3302	-7.84444
CICEN008257.1	FAR1	turquoise	0.467684	0.0244264	0.633741	0.00116713	-0.658464	0.000635407	-0.37317	0.0794559	0.0588129	0.78981	-0.0146224	0.947203	-0.670901	0.000458294	0.399654	0.0588392	36.0598	12.0259	24.0339	-12.008
CICEN027090.2	C2H2	turquoise	0.466946	0.0246831	0.729274	7.88007e-05	-0.443136	0.0341949	-0.738912	5.64502e-05	0.279249	0.196912	0.563739	0.00508679	-0.365651	0.0861972	-0.0234128	0.915554	52.4313	22.2035	30.2278	-8.02431
CICEN006131.1	bHLH	turquoise	0.466691	0.0247724	0.66701	0.000508439	-0.41597	0.0483605	-0.779164	1.1817e-05	0.274055	0.20572	0.629143	0.00129951	-0.217657	0.318442	0.0145815	0.947351	51.3513	16.5214	34.8299	-18.3085
CICEN026167.1	MIKC_MADS	turquoise	0.466327	0.0249	0.661784	0.000583167	-0.540568	0.00774224	-0.463935	0.0257527	-0.182357	0.404958	0.0632046	0.774494	-0.64066	0.000989689	0.124337	0.571905	37.7929	17.3044	20.4885	-3.18411
CICEN006831.1	NAC	turquoise	0.464413	0.0255806	0.740608	5.31546e-05	-0.570346	0.00448764	-0.668509	0.000488591	0.190755	0.383287	0.381535	0.0724319	-0.480385	0.0203346	0.0398537	0.856725	44.8236	20.3893	24.4343	-4.04501
CICEN003698.2	NDT1	turquoise	0.46408	0.0257003	0.659459	0.000619355	-0.64565	0.000876545	-0.413053	0.0501185	-0.0520731	0.813459	-0.0436575	0.843208	-0.713287	0.000133067	0.204263	0.349845	42.0194	14.5463	27.4732	-12.9269
CICEN030398.2	HD-ZIP	turquoise	0.463752	0.0258192	0.582787	0.00351925	-0.338591	0.114024	-0.649935	0.000788427	0.277307	0.200175	0.412943	0.0501858	-0.323141	0.132583	-0.102094	0.642981	21.4501	8.31408	13.136	-4.82196
CICEN033197.1	MYB_related	turquoise	0.462391	0.0263154	0.587222	0.0032196	-0.573749	0.00420294	-0.452906	0.0299919	0.0760417	0.73021	0.210941	0.333969	-0.452696	0.0300778	0.277611	0.199662	26.0143	9.78925	16.225	-6.43578
CICEN009096.1	LBD	turquoise	0.460787	0.0269107	0.559315	0.00552427	-0.363459	0.0882409	-0.565797	0.00489338	0.62971	0.00128253	0.534472	0.00860567	-0.193422	0.376545	-0.479761	0.0205216	26.8448	9.4457	17.3991	-7.95344
CICEN009432.2	HD-ZIP	turquoise	0.45503	0.0291352	0.651657	0.000755208	-0.591548	0.00294837	-0.529345	0.00939214	0.327725	0.126865	0.126996	0.563646	-0.584744	0.00338423	-0.0116977	0.957753	28.4454	11.1891	17.2562	-6.06711
CICEN012954.2	NAC	turquoise	0.454363	0.0294022	0.578399	0.00383842	-0.533997	0.0086762	-0.333446	0.119981	-0.180071	0.410972	-0.106493	0.628656	-0.701472	0.000191797	0.212202	0.331019	33.6521	11.8622	21.79	-9.92783
CICEN029761.2	HSF	turquoise	0.452748	0.0300566	0.635748	0.00111307	-0.630016	0.00127343	-0.469949	0.0236521	0.0666897	0.762398	-0.123412	0.574792	-0.860364	1.40546e-07	-0.092372	0.675074	60.8369	14.7453	46.0915	-31.3462
CICEN030201.2	SBP	turquoise	0.449622	0.031356	0.5401	0.00780588	-0.369447	0.082743	-0.46924	0.0238923	0.68365	0.000322654	0.401483	0.0575843	-0.204068	0.350314	-0.159813	0.466371	15.2801	6.05409	9.22601	-3.17193
CICEN020961.1	bHLH	turquoise	0.448767	0.031719	0.674685	0.000413682	-0.549011	0.00666612	-0.712671	0.000135686	0.394869	0.0622205	0.413743	0.0496983	-0.402813	0.056685	-0.0451708	0.837842	37.6235	14.7045	22.9189	-8.21439
CICEN033197.2	MYB_related	turquoise	0.446731	0.0325971	0.754116	3.2369e-05	-0.59578	0.00270198	-0.551568	0.006366	0.202059	0.35518	0.24408	0.261705	-0.590887	0.00298857	0.148478	0.498958	42.6368	20.8604	21.7764	-0.91606
CICEN014172.1	YABBY	turquoise	0.446283	0.0327931	0.417748	0.0473127	-0.13275	0.545958	-0.353715	0.0977648	0.116659	0.596048	0.277136	0.200464	-0.18432	0.399833	-0.41431	0.0493546	7.84234	3.7901	4.05224	-0.262147
CICEN016851.1	G2-like	turquoise	0.442104	0.0346644	0.692994	0.000246752	-0.400982	0.0579258	-0.7177	0.000115549	0.280081	0.195526	0.598863	0.00253363	-0.284907	0.187612	-0.288917	0.181206	42.9606	18.5726	24.388	-5.81538
CICEN023795.2	C3H	turquoise	0.439285	0.0359741	0.58675	0.00325046	-0.648327	0.000820564	-0.221494	0.309774	-0.10811	0.62342	-0.22217	0.308262	-0.801026	4.38844e-06	0.29068	0.178437	48.8379	11.8189	37.019	-25.2002
CICEN018057.1	C2H2	turquoise	0.439081	0.0360704	0.573608	0.00421439	-0.529886	0.00930645	-0.21041	0.335214	0.12052	0.583853	-0.12398	0.57302	-0.720807	0.000104458	0.123639	0.574084	29.6468	9.23462	20.4122	-11.1776
CICEN012421.1	GRF	turquoise	0.438674	0.0362629	0.555758	0.00589836	-0.657908	0.000644547	-0.524628	0.0101672	0.701901	0.000189325	0.356491	0.094978	-0.276819	0.201001	0.0277418	0.90001	35.3719	11.569	23.8029	-12.2339
CICEN017459.2	Dof	turquoise	0.438474	0.0363578	0.591416	0.00295639	-0.430034	0.0405473	-0.777128	1.28863e-05	0.50403	0.0141951	0.409166	0.0525378	-0.378072	0.0752799	-0.100672	0.64764	40.5285	10.3487	30.1798	-19.831
CICEN029434.1	MIKC_MADS	turquoise	0.438444	0.0363721	0.46486	0.0254203	-0.338805	0.113781	-0.390919	0.0651226	0.509783	0.0129576	0.36086	0.0907103	-0.263454	0.22451	-0.412978	0.0501645	13.4542	4.85849	8.59568	-3.7372
CICEN015535.1	MYB	turquoise	0.437048	0.0370405	0.561635	0.00529106	-0.650024	0.00078668	-0.138369	0.528939	0.240081	0.269846	-0.00778223	0.971887	-0.44087	0.0352329	0.399731	0.0587858	27.5768	10.1444	17.4325	-7.28809
CICEN004592.1	Dof	turquoise	0.436207	0.0374482	0.620149	0.00159577	-0.678287	0.000374746	-0.323245	0.132451	0.265559	0.220692	0.176149	0.421406	-0.392885	0.0636656	0.439346	0.0359452	40.3585	17.8551	22.5034	-4.64829
CICEN030388.1	bZIP	turquoise	0.435797	0.0376479	0.592039	0.00291888	-0.44867	0.0317605	-0.411619	0.0510004	0.353081	0.0984096	0.473844	0.0223665	-0.233831	0.282888	-0.0406219	0.853992	22.276	10.3637	11.9123	-1.54862
CICEN024069.1	G2-like	turquoise	0.435728	0.0376815	0.608981	0.00204199	-0.440663	0.0353293	-0.538033	0.00809218	0.583516	0.00346846	0.486252	0.0186414	-0.228577	0.294154	-0.242018	0.265883	20.4698	9.40509	11.0647	-1.6596
CICEN030267.2	AAPC	turquoise	0.434254	0.0384076	0.675004	0.0004101	-0.695067	0.000232185	-0.507711	0.0133926	0.485626	0.0188164	0.439775	0.0357436	-0.364091	0.0876483	0.133582	0.543425	45.3711	15.4556	29.9155	-14.4599
CICEN010599.1	bHLH	turquoise	0.433342	0.0388625	0.392068	0.0642681	-0.264541	0.222532	-0.374593	0.0782264	-0.115531	0.599631	0.296358	0.169721	-0.208437	0.339869	0.0271868	0.902	4.31979	1.7794	2.54039	-0.760997
CICEN020496.3	MYB_related	turquoise	0.4332	0.0389334	0.459977	0.0272151	-0.531298	0.00908591	-0.304051	0.158389	0.0632101	0.774475	0.152323	0.487782	-0.243554	0.262768	0.102039	0.64316	12.5655	4.60511	7.96035	-3.35524
CICEN007450.2	BGAL8	turquoise	0.432984	0.0390422	0.587488	0.00320239	-0.606376	0.0021601	-0.526064	0.00992579	0.331888	0.121828	-0.0750617	0.733564	-0.809062	2.95682e-06	-0.0192751	0.930439	52.31	9.88168	42.4283	-32.5467
CICEN016332.2	ERF	turquoise	0.432823	0.0391231	0.578164	0.00385622	-0.552359	0.00627543	-0.474689	0.022095	0.0753843	0.732459	0.175416	0.423371	-0.486975	0.018441	0.324859	0.130418	21.3037	7.65577	13.6479	-5.99213
CICEN029757.2	BBR-BPC	turquoise	0.431497	0.0397954	0.67811	0.000376583	-0.528547	0.00951964	-0.628029	0.00133344	0.488749	0.0179562	0.335888	0.117125	-0.489538	0.0177442	-0.0709942	0.747532	33.0525	13.9407	19.1119	-5.1712
CICEN024551.1	HSF	turquoise	0.429707	0.040717	0.460527	0.0270079	-0.419438	0.0463335	-0.260919	0.229167	0.124153	0.572478	0.102293	0.642329	-0.377312	0.0759168	0.0359529	0.870628	5.61336	2.60912	3.00424	-0.395125
CICEN012954.3	NAC	turquoise	0.426293	0.0425216	0.687264	0.000291194	-0.563271	0.00513162	-0.49447	0.0164634	-0.151951	0.488857	0.117694	0.592769	-0.640802	0.000986308	0.407292	0.0537361	40.5594	17.4902	23.0692	-5.57898
CICEN010815.1	E1314	turquoise	0.426181	0.0425816	0.712283	0.000137359	-0.695012	0.000232561	-0.307587	0.153361	0.0245097	0.911612	-0.0714543	0.745948	-0.773506	1.50005e-05	0.370089	0.082169	59.0309	20.7514	38.2796	-17.5282
CICEN025230.1	TALE	turquoise	0.426026	0.0426654	0.677938	0.000378371	-0.679922	0.000358148	-0.548983	0.00666947	0.0852543	0.698927	0.121976	0.579284	-0.667368	0.000503628	0.292396	0.175772	46.0781	14.0458	32.0322	-17.9864
CICEN004633.1	BGL18	turquoise	0.425932	0.042716	0.728766	8.01681e-05	-0.519556	0.0110586	-0.763938	2.21214e-05	0.0946834	0.667392	0.502363	0.0145709	-0.421127	0.0453702	0.0118025	0.957375	57.3682	21.2085	36.1596	-14.9511
CICEN035475.1	GATA	turquoise	0.425904	0.0427312	0.630124	0.00127024	-0.586215	0.00328571	-0.263917	0.223667	-0.0673801	0.760008	-0.155492	0.478663	-0.796025	5.56185e-06	0.270982	0.211053	45.9549	14.3479	31.6069	-17.259
CICEN013961.1	C2H2	turquoise	0.42583	0.0427707	0.580584	0.00367657	-0.320322	0.13619	-0.344482	0.107472	0.199049	0.362544	0.399599	0.0588769	-0.236205	0.27789	0.132447	0.546883	14.0552	8.17822	5.87694	2.30128
CICEN035140.1	GATA	turquoise	0.423942	0.0437998	0.587545	0.00319865	-0.563026	0.00515524	-0.25139	0.247236	-0.0572388	0.795318	-0.0465786	0.832856	-0.607279	0.00211854	0.444707	0.0334893	22.6732	9.43298	13.2402	-3.8072
CICEN036249.2	NAC	turquoise	0.42202	0.0448672	0.610563	0.00197299	-0.405573	0.0548531	-0.58289	0.00351205	0.396483	0.0610639	0.516707	0.0115869	-0.25023	0.249496	-0.305763	0.15594	22.6603	9.55627	13.104	-3.54776
CICEN031230.1	MIKC_MADS	turquoise	0.421784	0.045	0.61993	0.00160365	-0.41972	0.0461716	-0.603896	0.00227785	0.591577	0.00294662	0.587437	0.00320568	-0.151078	0.491386	-0.128744	0.558247	25.4087	10.7072	14.7014	-3.99423
CICEN024780.1	NF-YB	turquoise	0.42171	0.0450413	0.515101	0.0118937	-0.255949	0.238479	-0.680524	0.000352193	0.431287	0.0399023	0.449537	0.0313919	-0.25517	0.23996	-0.59303	0.00286003	27.067	7.76175	19.3053	-11.5435
CICEN013827.3	MYB_related	turquoise	0.420898	0.0455002	0.661509	0.000587355	-0.550345	0.00650812	-0.532708	0.0088699	0.00118955	0.995702	0.00156223	0.994356	-0.742215	5.01866e-05	0.121688	0.580185	41.9521	13.7992	28.1529	-14.3537
CICEN028713.1	GRAS	turquoise	0.420877	0.0455117	0.479739	0.0205283	-0.317788	0.139492	-0.573873	0.00419281	0.507092	0.0135249	0.444134	0.0337452	-0.209518	0.337315	-0.306294	0.155186	13.2182	4.30332	8.91489	-4.61157
CICEN006693.1	C2H2	turquoise	0.41959	0.046246	0.468564	0.0241232	-0.472039	0.0229549	-0.266832	0.218404	0.0795279	0.71832	0.136379	0.534937	-0.323715	0.131857	0.476889	0.0214011	12.8143	5.3676	7.4467	-2.0791
CICEN020033.1	GRF	turquoise	0.419425	0.0463409	0.424517	0.0434848	-0.544123	0.00727278	-0.334926	0.118244	0.332716	0.120843	0.0381279	0.862872	-0.418169	0.0470672	0.241466	0.267009	7.77246	1.91352	5.85894	-3.94542
CICEN023361.2	AAKG1	turquoise	0.4189	0.0466433	0.598914	0.00253091	-0.392605	0.0638714	-0.412248	0.0506123	0.0132815	0.952039	0.132981	0.545255	-0.511561	0.0125936	0.185028	0.397994	19.2811	10.3225	8.95854	1.36399
CICEN010042.2	bZIP	turquoise	0.418062	0.0471295	0.649323	0.000800521	-0.710424	0.000145628	-0.559277	0.00552811	0.288706	0.181539	0.170307	0.437208	-0.617321	0.00170006	0.019886	0.92824	40.3933	11.0841	29.3092	-18.2251
CICEN033205.1	bZIP	turquoise	0.417117	0.0476822	0.593409	0.00283778	-0.59794	0.00258306	-0.404352	0.055658	0.0694378	0.752897	-0.0284749	0.897381	-0.633001	0.00118762	0.323806	0.131742	26.2585	8.72703	17.5315	-8.80442
CICEN026168.1	Dof	turquoise	0.416972	0.047768	0.393199	0.0634353	-0.237956	0.274238	-0.166347	0.448097	-0.0439772	0.842074	0.0233723	0.915699	-0.378808	0.0746677	-0.293909	0.173444	7.31343	3.64365	3.66978	-0.0261243
CICEN001618.2	ERF	turquoise	0.41522	0.0488078	0.715042	0.000125839	-0.667775	0.000498226	-0.603611	0.0022917	0.346277	0.105532	0.424618	0.0434296	-0.386763	0.0682866	0.353697	0.0977831	53.7458	21.3195	32.4264	-11.1069
CICEN003434.1	ERF	turquoise	0.412405	0.0505158	0.536503	0.00830954	-0.29906	0.165678	-0.71259	0.000136034	0.398508	0.0596359	0.558256	0.00563348	-0.212572	0.330157	-0.431109	0.0399937	26.1496	7.77436	18.3752	-10.6008
CICEN022465.2	MIKC_MADS	turquoise	0.410169	0.0519048	0.482037	0.0198456	-0.485455	0.0188644	-0.524936	0.0101151	0.159523	0.467191	0.356789	0.0946819	-0.171032	0.435229	0.152634	0.486883	13.7396	4.28256	9.45705	-5.17449
CICEN020659.2	Nin-like	turquoise	0.408939	0.0526818	0.634673	0.00114175	-0.658627	0.000632764	-0.483353	0.0194632	0.33452	0.118719	0.254386	0.241458	-0.409951	0.0520418	0.49335	0.0167476	29.8638	11.273	18.5909	-7.31791
CICEN010838.1	TALE	turquoise	0.406342	0.0543512	0.52866	0.00950161	-0.608723	0.00205343	-0.150274	0.493722	0.169041	0.440674	0.072481	0.742417	-0.314053	0.144462	0.607914	0.00208968	21.988	7.82227	14.1657	-6.34345
CICEN019307.1	ERF	turquoise	0.404181	0.0557714	0.535249	0.00849143	-0.244496	0.260867	-0.504893	0.0140034	0.00698124	0.97478	0.259463	0.23187	-0.386173	0.0687454	-0.305851	0.155815	13.9963	7.312	6.6843	0.627693
CICEN001068.1	LSD	turquoise	0.403284	0.0563693	0.671725	0.000448237	-0.514379	0.0120338	-0.594593	0.00276929	0.157176	0.473853	0.552396	0.00627117	-0.286293	0.185381	0.0154254	0.944308	32.0566	13.1867	18.8699	-5.68325
CICEN008983.2	GRF	turquoise	0.402912	0.0566182	0.404603	0.055492	-0.144358	0.511076	-0.521918	0.0106358	0.309516	0.150667	0.397553	0.0603059	-0.204165	0.350082	-0.538267	0.00805936	11.7657	3.67371	8.09202	-4.41831
CICEN018343.2	PGM	turquoise	0.39696	0.0607251	0.699665	0.000202521	-0.571895	0.0043561	-0.589112	0.00309864	-0.0357365	0.8714	0.0472193	0.830589	-0.789232	7.59602e-06	0.0377853	0.864092	58.1162	20.0835	38.0327	-17.9491
CICEN030389.1	NF-YB	turquoise	0.396871	0.060788	0.666784	0.000511483	-0.502885	0.0144524	-0.71716	0.000117578	0.230038	0.290994	0.367889	0.084148	-0.491844	0.0171356	-0.00755899	0.972693	40.1861	14.8615	25.3245	-10.463
CICEN029352.1	bHLH	turquoise	0.396648	0.0609463	0.593692	0.00282125	-0.455264	0.0290418	-0.769322	1.7818e-05	0.381332	0.0725967	0.441125	0.0351149	-0.341714	0.110515	-0.278321	0.198467	34.8564	9.89464	24.9618	-15.0671
CICEN004482.1	CAMTA	turquoise	0.396194	0.0612694	0.696872	0.00022012	-0.693364	0.000244092	-0.397618	0.0602602	-0.0256038	0.907682	0.0288803	0.895927	-0.681088	0.000346696	0.401225	0.0577601	47.8495	17.9137	29.9358	-12.022
CICEN006212.2	FAR1	turquoise	0.389468	0.0662149	0.506497	0.013653	-0.498282	0.015526	-0.325399	0.129743	0.206373	0.344782	0.132768	0.545904	-0.374943	0.0779259	0.278614	0.197975	8.01881	3.53023	4.48859	-0.958357
CICEN008348.1	ERF	turquoise	0.388043	0.0673005	0.466644	0.0247886	-0.44207	0.03468	-0.306479	0.154924	0.404993	0.0552341	0.44054	0.0353863	-0.00475956	0.982804	0.227942	0.295532	16.1201	8.09116	8.02895	0.0622087
CICEN033997.1	bHLH	turquoise	0.387662	0.0675927	0.638808	0.00103476	-0.570761	0.0044521	-0.466303	0.0249085	-0.113544	0.605963	0.109148	0.620072	-0.591386	0.00295817	0.40289	0.0566334	27.9013	11.5689	16.3324	-4.76346
CICEN009107.1	TCP	turquoise	0.385535	0.069244	0.493618	0.0166793	-0.560361	0.00541813	-0.116963	0.595083	0.148745	0.49818	-0.169911	0.438291	-0.574384	0.00415146	0.476499	0.0215229	20.4623	5.27912	15.1832	-9.9041
CICEN005995.3	Trihelix	turquoise	0.38289	0.0713398	0.496321	0.0160026	-0.457753	0.0280652	-0.42075	0.0455838	0.0443279	0.84083	0.211726	0.332131	-0.424342	0.0435804	-0.0365745	0.86841	12.0823	4.04354	8.0388	-3.99526
CICEN004965.1	NAC	turquoise	0.38279	0.0714194	0.618901	0.0016411	-0.597161	0.00262544	-0.308337	0.15231	-0.112263	0.61006	0.147738	0.501124	-0.459897	0.0272454	0.413122	0.0500764	23.6362	10.2275	13.4087	-3.18117
CICEN020274.1	MYB_related	turquoise	0.382707	0.0714864	0.682865	0.000329862	-0.41478	0.0490719	-0.653291	0.000724817	0.252437	0.245207	0.635137	0.00112929	-0.195904	0.37033	0.0110198	0.9602	35.9676	15.0522	20.9153	-5.86312
CICEN025190.1	WOX	turquoise	0.381929	0.072113	0.465793	0.0250883	-0.26587	0.220131	-0.386575	0.0684327	0.127823	0.561088	0.175281	0.423733	-0.4163	0.0481645	-0.0922508	0.675478	13.6392	6.19041	7.44875	-1.25834
CICEN021350.1	G2-like	turquoise	0.381504	0.0724566	0.429382	0.0408862	-0.468403	0.0241784	-0.304531	0.157699	0.053028	0.810098	0.10464	0.634675	-0.402764	0.0567182	-0.101876	0.643695	13.1371	4.29243	8.84464	-4.5522
CICEN025918.1	NF-YB	turquoise	0.381416	0.0725285	0.632379	0.00120509	-0.58822	0.00315524	-0.502399	0.0145627	0.397073	0.0606454	0.313347	0.145416	-0.369655	0.0825563	0.232178	0.286403	24.119	10.6327	13.4863	-2.85353
CICEN006342.1	ERF	turquoise	0.380143	0.0735665	0.73797	5.83573e-05	-0.509939	0.0129253	-0.659512	0.000618497	0.0753029	0.732738	0.499363	0.0152681	-0.405975	0.0545901	0.234271	0.281959	49.2817	21.9398	27.3419	-5.40209
CICEN029181.1	ERF	turquoise	0.376607	0.0765102	0.467703	0.0244199	-0.592767	0.00287556	-0.239197	0.271667	0.357851	0.0936336	0.147137	0.502888	-0.287146	0.184016	0.344623	0.107319	17.8236	6.33536	11.4883	-5.15291
CICEN001204.1	MYB	turquoise	0.375678	0.0772983	0.551372	0.00638857	-0.229186	0.292834	-0.727275	8.43001e-05	0.223993	0.304206	0.482008	0.0198542	-0.343023	0.109068	-0.400574	0.0582056	36.0382	10.789	25.2492	-14.4602
CICEN006009.1	CO-like	turquoise	0.375574	0.0773872	0.421475	0.0451737	-0.677907	0.000378697	0.000694643	0.99749	0.108112	0.623414	-0.303413	0.159307	-0.535322	0.00848076	0.558843	0.00557277	35.846	4.88249	30.9635	-26.081
CICEN028974.2	ERF	turquoise	0.375496	0.0774532	0.470034	0.0236232	-0.509626	0.0129902	-0.123777	0.573653	0.154775	0.480717	-0.212596	0.3301	-0.620263	0.00159169	0.158307	0.470637	18.8513	4.03042	14.8209	-10.7904
CICEN026727.1	NAC	turquoise	0.371959	0.0805141	0.496613	0.0159309	-0.3205	0.13596	-0.21589	0.322485	0.0110177	0.960207	0.143389	0.513945	-0.357313	0.0941635	-0.127118	0.56327	9.09159	5.20933	3.88226	1.32708
CICEN029498.1	MIKC_MADS	turquoise	0.371344	0.0810555	0.395926	0.0614614	-0.218476	0.316581	-0.441097	0.0351277	0.1072	0.626364	0.290416	0.178851	-0.190845	0.383057	-0.201465	0.356626	5.07267	1.89309	3.17958	-1.28648
CICEN014939.1	WRKY	turquoise	0.369019	0.0831268	0.623794	0.00146944	-0.657846	0.000645562	-0.175841	0.422231	0.145254	0.508428	-0.0947505	0.667169	-0.65276	0.000734568	0.554917	0.00598983	40.3179	12.7751	27.5428	-14.7677
CICEN039289.1	SNF4	turquoise	0.367672	0.0843448	0.353379	0.0981068	-0.15612	0.476866	-0.244095	0.261676	0.215824	0.322637	0.299736	0.164677	-0.0407913	0.85339	-0.161662	0.461161	3.22296	1.22309	1.99987	-0.776786
CICEN002437.2	BGL43	turquoise	0.367544	0.0844618	0.531129	0.00911207	-0.686327	0.000299086	-0.296103	0.170105	0.385406	0.0693452	0.24438	0.261102	-0.284746	0.187872	0.647992	0.000827397	33.8105	8.61134	25.1992	-16.5878
CICEN025563.1	FAR1	turquoise	0.366509	0.0854075	0.381988	0.0720653	-0.609958	0.00199913	-0.410197	0.0518875	0.3841	0.0703753	0.23313	0.284376	-0.176474	0.420534	0.411218	0.0512497	15.2078	2.87176	12.3361	-9.46431
CICEN022075.3	bZIP	turquoise	0.366417	0.0854921	0.464663	0.0254908	-0.249958	0.250029	-0.525222	0.0100669	-0.134597	0.540337	0.170497	0.43669	-0.438562	0.036316	0.00507366	0.98167	18.0057	6.02464	11.981	-5.9564
CICEN015458.1	PGLR5	turquoise	0.363791	0.0879293	0.679043	0.000366985	-0.42881	0.0411854	-0.646577	0.000856803	0.278846	0.197587	0.530174	0.00926114	-0.348791	0.102858	0.0683266	0.756735	31.2573	13.9421	17.3151	-3.37301
CICEN013674.1	ERF	turquoise	0.362825	0.0888388	0.375371	0.0775605	-0.572203	0.00433032	-0.225772	0.300279	0.287619	0.183262	-0.0775449	0.725076	-0.436665	0.0372255	0.150688	0.49252	8.2319	1.35551	6.87638	-5.52087
CICEN021998.1	MYB_related	turquoise	0.359963	0.091575	0.354444	0.0970277	-0.434562	0.0382551	-0.206527	0.344413	0.273797	0.206164	0.257882	0.234828	-0.057616	0.793997	0.088762	0.687136	5.71742	1.90788	3.80954	-1.90165
CICEN032572.1	SBP	turquoise	0.359578	0.0919474	0.363076	0.0886019	-0.264096	0.223342	-0.200148	0.359844	0.462905	0.0261271	0.269857	0.21303	-0.170375	0.437021	-0.332966	0.120547	6.94663	2.78899	4.15764	-1.36865
CICEN034297.1	GUN10	turquoise	0.357413	0.0940647	0.329974	0.124125	-0.427366	0.0419479	-0.26695	0.218193	0.406543	0.0542208	-0.0725699	0.742111	-0.431491	0.0397981	-0.0866812	0.694122	6.83738	1.17455	5.66283	-4.48829
CICEN018727.1	GRAS	turquoise	0.355461	0.0960046	0.539153	0.00793603	-0.571159	0.00441822	-0.379373	0.0742004	0.212899	0.329396	-0.0600822	0.785375	-0.625537	0.0014121	0.331876	0.121841	24.1882	5.93196	18.2562	-12.3243
CICEN034409.1	BBR-BPC	turquoise	0.351443	0.100091	0.359506	0.092018	-0.358374	0.0931204	-0.313358	0.1454	0.271633	0.209916	-0.0525793	0.811677	-0.38378	0.0706289	0.104323	0.635707	6.75421	1.55356	5.20065	-3.64708
CICEN010067.1	C3H	turquoise	0.350526	0.101041	0.560847	0.00536938	-0.470602	0.0234324	-0.323921	0.131597	-0.162113	0.459895	-0.0982673	0.655543	-0.681292	0.000344731	0.375688	0.0772899	25.2339	9.18234	16.0516	-6.86924
CICEN003065.3	MYB_related	turquoise	0.35041	0.101163	0.429115	0.0410256	-0.539032	0.0079528	-0.181618	0.406897	0.242329	0.265252	0.185791	0.396016	-0.137351	0.532003	0.328942	0.125377	15.9956	6.82707	9.16854	-2.34147
CICEN004652.1	MIKC_MADS	turquoise	0.350274	0.101303	0.291373	0.177357	-0.133737	0.542951	-0.42908	0.0410437	0.21566	0.323012	0.328996	0.125312	-0.127301	0.562704	-0.667241	0.000505335	7.88408	1.54544	6.33864	-4.79319
CICEN001771.1	NAC	turquoise	0.348357	0.103315	0.49511	0.0163028	-0.360739	0.0908272	-0.23114	0.288624	0.15136	0.490568	0.107617	0.625015	-0.385395	0.0693534	0.378209	0.0751664	9.3175	4.99523	4.32227	0.672963
CICEN009344.2	Trihelix	turquoise	0.346976	0.104783	0.350262	0.101316	-0.482826	0.0196157	-0.15271	0.486663	0.230992	0.288942	-0.160026	0.465768	-0.509309	0.0130561	0.458325	0.0278445	11.0283	2.15787	8.87043	-6.71256
CICEN003192.2	bHLH	turquoise	0.345509	0.106359	0.540134	0.00780128	-0.524747	0.010147	-0.239173	0.271718	-0.165422	0.450661	-0.282308	0.191846	-0.831626	8.77684e-07	0.343762	0.108257	48.8681	11.2657	37.6023	-26.3366
CICEN031205.1	bZIP	turquoise	0.342354	0.109806	0.578245	0.00385009	-0.407961	0.0533055	-0.295171	0.171518	0.0849137	0.700075	-0.0313751	0.886991	-0.611776	0.00192143	0.145686	0.507156	19.3643	8.74241	10.6218	-1.87944
CICEN002040.1	bHLH	turquoise	0.342226	0.109948	0.649965	0.000787834	-0.55517	0.00596221	-0.548313	0.00675009	0.319493	0.137264	0.368132	0.0839279	-0.358496	0.093001	0.299341	0.165261	25.1399	10.8471	14.2928	-3.44568
CICEN003696.2	NAC	turquoise	0.339744	0.112719	0.612914	0.00187412	-0.560989	0.00535523	-0.431066	0.0400156	-0.264349	0.222881	0.00624685	0.977432	-0.701582	0.000191162	0.271728	0.20975	37.0804	12.1917	24.8887	-12.6969
CICEN010004.2	BGLX	turquoise	0.333415	0.120017	0.487671	0.0182496	-0.446904	0.0325219	-0.454991	0.0291508	0.165326	0.450927	0.308412	0.152205	-0.281885	0.192542	0.0824112	0.708533	10.4743	3.84124	6.63302	-2.79178
CICEN020666.1	ERF	turquoise	0.332419	0.121195	0.578823	0.00380656	-0.492161	0.0170532	-0.370333	0.0819512	0.329742	0.124406	0.341873	0.110338	-0.264214	0.223126	0.352327	0.0991814	23.965	13.0834	10.8817	2.20173
CICEN028909.1	Dof	turquoise	0.33136	0.122458	0.320257	0.136274	-0.113215	0.607015	-0.480307	0.0203578	0.408186	0.0531618	0.360296	0.0912537	-0.0857231	0.697347	-0.600634	0.00244096	7.00975	1.58803	5.42171	-3.83368
CICEN009878.1	bZIP	turquoise	0.331006	0.122882	0.408424	0.0530096	-0.517208	0.0114926	-0.0115651	0.958232	0.0396972	0.857282	-0.359152	0.0923612	-0.676432	0.000394386	0.294845	0.172014	21.3923	3.71197	17.6804	-13.9684
CICEN021847.4	HSF	turquoise	0.328898	0.125431	0.521452	0.0107182	-0.529784	0.00932255	-0.30681	0.154455	-0.142896	0.515409	0.156358	0.476186	-0.376734	0.0764033	0.732747	6.99895e-05	19.6742	7.332	12.3422	-5.01016
CICEN006160.1	E1314	turquoise	0.32857	0.12583	0.477892	0.0210905	-0.632211	0.00120984	-0.306708	0.1546	0.350974	0.100576	0.364879	0.0869133	-0.120052	0.585326	0.32271	0.13313	27.5173	8.8522	18.6651	-9.8129
CICEN003192.1	bHLH	turquoise	0.326806	0.127997	0.359878	0.0916567	-0.395248	0.0619477	-0.0919016	0.676642	0.218579	0.316347	-0.181461	0.407311	-0.471644	0.0230854	0.394262	0.06266	7.31129	1.73821	5.57308	-3.83487
CICEN035218.1	ERF	turquoise	0.326317	0.128602	0.571219	0.00441309	-0.389278	0.0663583	-0.555003	0.00598048	0.375052	0.0778332	0.580365	0.00369256	-0.105645	0.631406	-0.0164275	0.940696	30.8534	12.946	17.9074	-4.96138
CICEN018298.1	Dof	turquoise	0.326301	0.128621	0.453317	0.0298244	-0.462481	0.0262826	-0.338176	0.114496	0.277044	0.20062	0.187146	0.392517	-0.317236	0.140218	0.477469	0.0212212	6.72697	2.43978	4.28719	-1.84741
CICEN009378.3	NF-YA	turquoise	0.324006	0.13149	0.576396	0.003992	-0.508178	0.0132936	-0.453923	0.0295791	0.054928	0.80342	-0.0300591	0.891703	-0.730575	7.53939e-05	-0.0354739	0.872338	30.9401	9.39782	21.5423	-12.1445
CICEN011023.1	E1310	turquoise	0.322339	0.133602	0.460665	0.0269563	-0.467859	0.024366	-0.0331244	0.880732	0.292179	0.176107	0.0148445	0.946403	-0.359516	0.0920081	0.411291	0.0512041	13.9789	5.511	8.46795	-2.95694
CICEN000604.1	bHLH	turquoise	0.322143	0.133853	0.459304	0.0274702	-0.357368	0.0941094	-0.317174	0.140301	-0.227132	0.297299	0.214486	0.325717	-0.319978	0.136635	0.227139	0.297284	10.4079	4.10051	6.30738	-2.20687
CICEN029309.1	YABBY	turquoise	0.317968	0.139255	0.5646	0.00500515	-0.511857	0.0125338	-0.421735	0.0450273	0.295258	0.171386	0.126864	0.564057	-0.468323	0.024206	0.0940073	0.669636	11.2782	4.92387	6.35437	-1.4305
CICEN027383.1	bHLH	turquoise	0.315813	0.142105	0.366421	0.0854886	-0.297286	0.168324	-0.252982	0.244154	0.315985	0.141875	0.197674	0.365937	-0.203689	0.35123	0.150445	0.493226	2.69105	1.08648	1.60457	-0.51809
CICEN030155.1	C3H	turquoise	0.314359	0.144051	0.548907	0.00667858	-0.470509	0.0234636	-0.405708	0.0547647	0.0345097	0.875781	0.310031	0.149953	-0.369153	0.0830069	0.274772	0.204489	13.5365	5.77022	7.76625	-1.99603
CICEN020496.2	MYB_related	turquoise	0.314219	0.144238	0.370486	0.0818158	-0.377198	0.0760127	-0.310793	0.148902	0.249783	0.250372	0.472866	0.0226837	0.102001	0.643284	0.208085	0.340704	11.19	4.56116	6.62886	-2.0677
CICEN010070.1	bHLH	turquoise	0.313952	0.144598	0.521972	0.0106263	-0.378562	0.0748722	-0.25552	0.239293	0.0875327	0.69126	0.00746561	0.973031	-0.525515	0.0100175	0.201313	0.356997	9.63863	4.65712	4.98151	-0.324395
CICEN006020.1	MIKC_MADS	turquoise	0.30856	0.151998	0.399946	0.0586369	-0.347776	0.103931	-0.106018	0.630196	-0.235171	0.280061	-0.298569	0.166407	-0.682951	0.00032907	0.171515	0.433913	17.0726	3.98011	13.0925	-9.11235
CICEN010588.2	GATA	turquoise	0.307874	0.152958	0.375256	0.0776582	-0.447408	0.032303	-0.0874277	0.691613	0.140892	0.521376	-0.176624	0.420134	-0.546479	0.00697491	0.0888973	0.686682	9.4835	2.21926	7.26424	-5.04498
CICEN020121.1	TCP	turquoise	0.307559	0.153401	0.601342	0.00240477	-0.598019	0.00257879	-0.423279	0.0441658	0.0101616	0.963297	-0.0929362	0.673196	-0.757997	2.79072e-05	0.269797	0.213136	39.4976	10.95	28.5476	-17.5976
CICEN017945.1	C2H2	turquoise	0.307055	0.15411	0.383112	0.0711615	-0.109701	0.61829	-0.391152	0.0649488	-0.0258892	0.906658	0.432059	0.0395094	-0.0826034	0.707882	-0.351072	0.100475	8.10597	2.693	5.41297	-2.71997
CICEN028890.1	XYN4	turquoise	0.306413	0.155018	0.660939	0.000596106	-0.499014	0.0153509	-0.510202	0.012871	0.0597089	0.786679	0.327578	0.127045	-0.508961	0.0131288	0.213196	0.328707	26.1302	11.841	14.2892	-2.44823
CICEN011657.2	FAR1	turquoise	0.305261	0.156655	0.422136	0.0448025	-0.561605	0.00529411	-0.394267	0.0626568	0.3897	0.0660392	-0.115274	0.600449	-0.576433	0.00398916	0.11041	0.616006	15.1806	2.39831	12.7823	-10.384
CICEN003409.2	Dof	turquoise	0.30126	0.162436	0.420762	0.045577	-0.440217	0.035537	-0.206491	0.344499	0.275583	0.203102	0.320155	0.136406	-0.044705	0.839493	0.369571	0.0826316	14.7368	7.53139	7.20539	0.326004
CICEN035218.2	ERF	turquoise	0.298186	0.166978	0.537939	0.00810532	-0.455643	0.0288917	-0.369869	0.0823652	0.22507	0.301825	0.354555	0.0969156	-0.21916	0.31503	0.122444	0.577819	19.3889	11.1315	8.25735	2.87418
CICEN035761.1	WRKY	turquoise	0.295321	0.17129	0.604803	0.00223419	-0.457261	0.0282565	-0.592962	0.00286401	0.068726	0.755355	0.294233	0.172947	-0.488219	0.0180999	-0.0718782	0.744489	20.5138	7.84519	12.6686	-4.82343
CICEN007551.2	E2F/DP	turquoise	0.294594	0.172397	0.624471	0.00144691	-0.509498	0.0130167	-0.405645	0.0548062	0.0478265	0.828442	0.233733	0.283096	-0.413455	0.0498731	0.318811	0.138152	15.8828	8.48555	7.39725	1.0883
CICEN026458.2	MYB	turquoise	0.293507	0.17406	0.417483	0.0474677	-0.533032	0.00882083	-0.429746	0.040697	0.159675	0.46676	-0.222282	0.308011	-0.748914	3.93229e-05	-0.0493101	0.8232	29.2251	3.5372	25.6879	-22.1507
CICEN033987.1	HSF	turquoise	0.288829	0.181345	0.541631	0.00759934	-0.217893	0.317905	-0.695172	0.000231468	0.261238	0.228576	0.582943	0.00350834	-0.232605	0.285492	-0.357898	0.0935876	30.5842	9.41439	21.1698	-11.7554
CICEN025191.1	DR102	turquoise	0.287299	0.183773	0.612215	0.00190307	-0.503294	0.01436	-0.581485	0.00361154	-0.0344747	0.875907	0.348146	0.103539	-0.377342	0.0758913	0.415935	0.0483812	26.6705	9.71577	16.9547	-7.23895
CICEN027284.1	DBB	turquoise	0.284884	0.187649	0.381911	0.0721273	-0.515718	0.011775	-0.0586369	0.790425	0.198133	0.364802	0.0446399	0.839724	-0.203154	0.352522	0.389367	0.0662911	17.648	7.57022	10.0778	-2.50759
CICEN014450.1	NAC	turquoise	0.278648	0.197918	0.36046	0.0910953	-0.215202	0.324067	-0.201469	0.356616	0.306012	0.155587	0.264076	0.223378	-0.0910073	0.679625	0.0541995	0.805979	2.10444	1.02108	1.08336	-0.0622812
CICEN015565.2	MYB	turquoise	0.2779	0.199175	0.574576	0.00413603	-0.478664	0.0208542	-0.415652	0.0485501	0.00636781	0.976995	0.269743	0.213231	-0.323115	0.132616	0.503801	0.0142462	17.1854	8.53639	8.64899	-0.112597
CICEN033739.2	bHLH	turquoise	0.277383	0.200046	0.424875	0.043289	-0.426322	0.0425058	-0.303498	0.159185	-0.0430056	0.845522	-0.00217645	0.992136	-0.466384	0.02488	0.221282	0.310248	8.41171	2.74935	5.66236	-2.91301
CICEN019366.1	AT74H	turquoise	0.274929	0.204219	0.603075	0.00231799	-0.582357	0.00354951	-0.400481	0.0582689	-0.162519	0.458758	0.084501	0.701468	-0.536593	0.00829666	0.44476	0.0334656	25.7436	10.0965	15.647	-5.55052
CICEN018743.1	ERF	turquoise	0.268626	0.215206	0.517896	0.011364	-0.397041	0.0606678	-0.38884	0.0666912	0.321307	0.134921	0.481294	0.0200644	-0.0772018	0.726247	0.282319	0.191827	22.0613	11.3547	10.7066	0.648023
CICEN006138.1	G2-like	turquoise	0.260099	0.230685	0.445798	0.0330059	-0.595753	0.00270348	-0.248342	0.253204	0.124102	0.572638	0.0921591	0.675783	-0.327774	0.126805	0.535494	0.00845557	19.6786	5.60612	14.0724	-8.46633
CICEN025559.1	MIKC_MADS	turquoise	0.256041	0.238303	0.391002	0.0650607	-0.310044	0.149936	-0.212591	0.330112	-0.108319	0.622745	-0.0872106	0.692342	-0.427587	0.0418303	0.132404	0.547016	5.06172	2.42023	2.64149	-0.221257
CICEN023821.1	B3	turquoise	0.25125	0.247507	0.387834	0.0674608	-0.268878	0.214759	-0.374555	0.0782588	0.0262477	0.905371	0.179677	0.412013	-0.382648	0.0715335	-0.357835	0.0936496	5.87712	2.11902	3.7581	-1.63907
CICEN016272.1	TCP	turquoise	0.250295	0.249368	0.55676	0.00579091	-0.353969	0.0975075	-0.568872	0.00461593	0.429901	0.0406163	0.443959	0.0338236	-0.293494	0.174079	0.0230578	0.91683	22.91	7.80566	15.1044	-7.29871
CICEN005265.1	bHLH	turquoise	0.249409	0.251104	0.29559	0.170882	-0.0754919	0.732091	-0.290938	0.178035	0.0138948	0.949827	0.00600283	0.978314	-0.413516	0.0498361	-0.484876	0.0190277	7.76271	2.28153	5.48118	-3.19965
CICEN025410.1	GeBP	turquoise	0.249337	0.251246	0.572675	0.00429104	-0.442677	0.0344029	-0.428008	0.0416071	0.407398	0.0536676	0.303491	0.159194	-0.344221	0.107757	0.278718	0.1978	20.137	9.29264	10.8443	-1.5517
CICEN030267.1	YMY9	turquoise	0.249318	0.251282	0.384709	0.0698935	-0.218046	0.317557	-0.363481	0.0882206	-0.0770543	0.72675	0.105922	0.630506	-0.428019	0.0416015	-0.29236	0.175827	9.03746	3.23265	5.80481	-2.57216
CICEN026688.2	MYB_related	turquoise	0.241007	0.267947	0.367135	0.0848346	-0.398689	0.0595096	-0.0767951	0.727636	0.00302044	0.989087	0.175714	0.422571	-0.0572187	0.795388	0.385966	0.0689068	7.48691	3.54629	3.94062	-0.394331
CICEN025559.2	M-type_MADS	turquoise	0.240551	0.268881	0.404259	0.0557197	-0.232351	0.286033	-0.315624	0.142357	-0.0499578	0.820914	0.237001	0.276226	-0.209034	0.338456	0.0985206	0.654709	3.50515	2.15333	1.35182	0.801503
CICEN010909.1	C2H2	turquoise	0.239862	0.270298	0.380729	0.0730873	-0.277771	0.199393	-0.131443	0.549955	0.199936	0.360364	-0.0183884	0.933632	-0.455908	0.0287866	0.0898359	0.68354	6.94027	2.48806	4.45221	-1.96416
CICEN005696.1	BBR-BPC	turquoise	0.236764	0.27672	0.445537	0.0331211	-0.42983	0.0406533	-0.243331	0.263218	0.0253898	0.908451	-0.0423207	0.847954	-0.462992	0.0260953	0.283971	0.18913	6.86334	2.36842	4.49492	-2.1265
CICEN023853.1	B3	turquoise	0.231792	0.287228	0.320682	0.135726	-0.278567	0.198054	-0.281179	0.193706	0.210587	0.334798	-0.00296664	0.989281	-0.378057	0.0752932	-0.285498	0.186659	4.06267	1.25976	2.80291	-1.54315
CICEN010546.1	YABBY	turquoise	0.22806	0.295277	0.35733	0.094147	-0.232149	0.286466	-0.396955	0.0607287	0.250055	0.249837	0.3061	0.155461	-0.111862	0.611344	-0.246619	0.256619	3.74036	1.35692	2.38343	-1.02651
CICEN032068.2	BXL2	turquoise	0.222455	0.307625	0.435915	0.0375901	-0.489291	0.0178102	-0.366839	0.0851053	-0.266258	0.219433	-0.0158327	0.94284	-0.508402	0.0132463	0.592414	0.00289648	14.7423	3.83645	10.9059	-7.06944
CICEN011112.1	GRAS	turquoise	0.216418	0.321273	0.394299	0.0626329	-0.383373	0.0709534	-0.394783	0.0622831	0.231615	0.287607	0.276541	0.201473	-0.296864	0.168958	0.220123	0.312854	6.04747	1.66376	4.38371	-2.71995
CICEN013569.1	NAC	turquoise	0.215082	0.324344	0.227047	0.297484	-0.0913788	0.678385	-0.12195	0.579365	0.230355	0.29031	-0.0117165	0.957685	-0.31967	0.137034	-0.279685	0.196185	4.45215	1.532	2.92015	-1.38816
CICEN023154.1	MYB	turquoise	0.214673	0.325285	0.445613	0.0330877	-0.374966	0.0779068	-0.22625	0.29923	-0.114238	0.603749	0.0710413	0.74737	-0.435225	0.0379282	0.503581	0.0142955	8.83694	3.61531	5.22163	-1.60631
CICEN017321.1	NAC	turquoise	0.214386	0.325949	0.360636	0.0909256	-0.424253	0.0436291	-0.22701	0.297565	0.0510319	0.817127	-0.0328865	0.881583	-0.348402	0.103268	0.033397	0.879758	6.93441	2.50575	4.42866	-1.92291
CICEN011609.1	MIKC_MADS	turquoise	0.214146	0.326503	0.412957	0.0501772	-0.140578	0.522315	-0.355946	0.0955204	-0.0555234	0.801331	0.214405	0.325905	-0.325321	0.129841	-0.278042	0.198935	8.25761	3.32701	4.93059	-1.60358
CICEN035109.1	WRKY	turquoise	0.212892	0.329413	0.321972	0.134071	-0.188073	0.390136	-0.242163	0.265588	-0.25807	0.234475	0.154572	0.481302	-0.203459	0.351786	0.0722542	0.743196	4.79128	1.89356	2.89773	-1.00417
CICEN028880.1	MYB_related	turquoise	0.212188	0.331051	0.382459	0.0716853	-0.313851	0.144734	-0.314216	0.144242	0.166605	0.447382	0.238486	0.273138	-0.258598	0.233485	-0.0580869	0.792349	2.98493	1.09486	1.89007	-0.795212
CICEN036695.1	BES1	turquoise	0.212185	0.331059	0.387675	0.0675827	-0.4716	0.0231001	-0.212419	0.330514	-0.0983724	0.655197	-0.383769	0.070638	-0.840579	5.15585e-07	0.117041	0.594837	36.4691	3.50095	32.9682	-29.4672
CICEN036819.1	XTH8	turquoise	0.211502	0.332653	0.525121	0.0100838	-0.537025	0.00823494	-0.288682	0.181577	0.309879	0.150164	0.269831	0.213075	-0.311376	0.148101	0.420614	0.0456613	14.156	5.16856	8.98741	-3.81885
CICEN037883.1	INV5	turquoise	0.209461	0.33745	0.448661	0.0317646	-0.424663	0.0434048	-0.291817	0.176667	-0.0528995	0.81055	-0.113446	0.606275	-0.658648	0.000632414	0.133969	0.542246	15.2161	3.23876	11.9773	-8.73854
CICEN014096.1	bZIP	turquoise	0.207023	0.343231	0.45306	0.029929	-0.263955	0.223597	-0.601926	0.00237524	0.162408	0.459068	0.355121	0.0963463	-0.229993	0.291091	-0.00675686	0.97559	12.4726	3.33479	9.1378	-5.80301
CICEN007135.1	MIKC_MADS	turquoise	0.204274	0.349818	0.463624	0.0258654	-0.519443	0.0110792	-0.302809	0.16018	-0.310917	0.148731	0.0262766	0.905267	-0.450324	0.0310605	0.542054	0.00754309	15.6672	4.81957	10.8476	-6.02804
CICEN036377.2	TALE	turquoise	0.204234	0.349914	0.365862	0.0860032	-0.273519	0.206644	-0.0971889	0.6591	-0.383445	0.070896	-0.243632	0.262609	-0.573817	0.00419734	0.119713	0.586394	12.8387	3.39407	9.44461	-6.05054
CICEN020961.2	bHLH	turquoise	0.203021	0.352846	0.406388	0.0543215	-0.376717	0.0764175	-0.318224	0.13892	-0.116903	0.595275	-0.0988414	0.653653	-0.571607	0.0043803	0.274249	0.205387	8.58189	2.00352	6.57837	-4.57484
CICEN010052.1	TALE	turquoise	0.199242	0.362069	0.570973	0.00443398	-0.393142	0.0634773	-0.523601	0.0103427	0.165747	0.449759	0.337475	0.115297	-0.362774	0.0888876	0.221702	0.309308	15.2459	7.01686	8.22902	-1.21216
CICEN033296.1	MYB_related	turquoise	0.191102	0.382405	0.500785	0.0149343	-0.348125	0.103561	-0.465863	0.0250638	-0.127667	0.561572	0.101908	0.64359	-0.55899	0.00555763	0.275794	0.202743	15.6403	5.57648	10.0638	-4.48736
CICEN033788.1	XTH22	turquoise	0.184057	0.400518	0.517161	0.0115014	-0.333569	0.119835	-0.324276	0.13115	-0.28517	0.187188	0.0410407	0.852503	-0.555317	0.00594617	0.317697	0.139612	16.5075	7.80789	8.69963	-0.891741
CICEN001708.1	Trihelix	turquoise	0.181668	0.406764	0.172437	0.431409	-0.34615	0.105668	0.0389506	0.85994	0.347035	0.10472	-0.0193357	0.93022	-0.0604008	0.784263	0.279661	0.196224	8.18525	2.47043	5.71482	-3.24439
CICEN033257.1	bZIP	turquoise	0.181185	0.408035	0.320745	0.135644	-0.0576727	0.793798	-0.401092	0.057851	-0.0787559	0.720948	0.283815	0.189384	-0.134566	0.54043	-0.159814	0.466368	4.0394	1.35645	2.68295	-1.3265
CICEN029923.1	C3H	turquoise	0.180628	0.409502	0.468123	0.0242749	-0.260148	0.230595	-0.426492	0.0424148	-0.0235277	0.915141	0.0276295	0.900412	-0.552557	0.00625291	-0.0489969	0.824306	12.3665	4.46815	7.89839	-3.43024
CICEN015613.1	ARR-B	turquoise	0.179682	0.412001	0.219474	0.314319	-0.370757	0.0815753	-0.0554383	0.801629	0.326705	0.128122	0.185792	0.396014	0.0846115	0.701095	0.35593	0.0955357	9.75073	3.48965	6.26108	-2.77143
CICEN020391.2	NAC	turquoise	0.178099	0.416201	0.312184	0.146996	-0.417445	0.0474899	-0.0937131	0.670613	0.26229	0.226641	0.0495016	0.822524	-0.211957	0.331591	0.191986	0.380166	9.87174	4.3863	5.48544	-1.09913
CICEN036434.2	WOX	turquoise	0.177438	0.417959	0.345216	0.106675	-0.117315	0.593969	-0.236813	0.276618	0.22168	0.309357	0.128074	0.560314	-0.302549	0.160557	-0.304228	0.158134	4.10856	1.59405	2.5145	-0.920447
[truncated: 281 more rows]

## Sheet: Foglio2
Table S8. WGCNA parameters of transcripts in the blue and turquoise modules.
920
[truncated: 921 more rows]
